# Supplementary material for: Sulfatase modifying factors control the timing of zebrafish convergence and extension morphogenesis
Source: Nat Commun. 2026 Mar 31;17:4632. doi: 10.1038/s41467-026-70804-6 (PMC13199485; doi:10.1038/s41467-026-70804-6)
Supplement: Supplementary file 4 — Supplementary Data 1 [file 41467_2026_70804_MOESM4_ESM.xlsx]

## Sheet: A) Explants - log2FC over 4 hpf
	U	U	U	U	U	U	N	N	N	N	N	N	C	C	C	C	C	C
	1	2	3	4	5	6	1	2	3	4	5	6	1	2	3	4	5	6
Genes	Uninjected_30p_4.7h_over_Sphere_4h	Uninjected_50p_5.3h_over_Sphere_4h	Uninjected_Shield_6h_over_Sphere_4h	Uninjected_75p_8h_over_Sphere_4h	Uninjected_90p_9h_over_Sphere_4h	Uninjected_2S_11h_over_Sphere_4h	Ndr2_30p_4.7h_over_Sphere_4h	Ndr2_50p_5.3h_over_Sphere_4h	Ndr2_Shield_6h_over_Sphere_4h	Ndr2_75p_8h_over_Sphere_4h	Ndr2_90p_9h_over_Sphere_4h	Ndr2_2S_11h_over_Sphere_4h	Caacvr1b_30p_4.7h_over_Sphere_4h	Caacvr1b_50p_5.3h_over_Sphere_4h	Caacvr1b_Shield_6h_over_Sphere_4h	Caacvr1b_75p_8h_over_Sphere_4h	Caacvr1b_90p_9h_over_Sphere_4h	Caacvr1b_2S_11h_over_Sphere_4h
bloc1s5	0	0	1.5073	1.58871	1.85082	2.05369	0	0	1.7152	2.96139	2.63041	2.47459	0	0	1.64958	2.2692	2.09295	2.16035
si:ch211-269k10.2	0	0	3.92897	5.5847	6.0838	6.64827	0	0	3.25346	5.7863	6.54114	7.79644	-3.592	0	3.53797	6.1346	6.70409	7.41915
bspry	0	0	4.83479	6.06603	6.3088	6.686	0	0	3.3977	6.15528	6.72387	6.30253	0	0	3.12954	5.59963	5.64282	5.78603
crfb16	0	0	6.34167	7.3715	7.93753	8.37632	0	0	7.41327	8.81617	9.63332	9.96757	0	0	7.12898	8.38373	8.91873	9.51044
slc38a5b	0	0	1.70743	2.11229	2.19563	2.53686	0	0	1.52389	2.57828	2.55241	2.92813	0	0	1.61626	2.39605	2.53341	2.81969
gnai2a	0	0	0.879988	1.06814	1.19582	1.50218	0	0	0.642003	0.828026	0.845662	0.908444	0	0	0.705033	0.963797	1.01731	1.15251
csnk2a2b	0	0	0.751744	0.70122	0.816089	0.681585	0	0	0.792186	0.997506	0.906997	0.783455	0	0	0.862116	0.931746	0.926262	0.84892
taf3	0	0	0.688931	1.05776	1.00483	1.11832	0	0	0.789457	1.12266	1.28356	1.21364	0	0	0.751897	0.921916	1.07291	1.0288
adgrl2a	0	0	2.1693	3.09335	3.36111	3.39654	0	0	1.96626	3.37422	3.58185	3.85473	0	0	1.8202	3.0586	3.43419	3.617
flj11011l	0	0	1.64198	1.56201	1.89168	1.83828	0	0	1.12946	1.59718	1.39633	1.51314	0	0	1.11413	1.66143	1.4119	1.29
helz	0	0	0.703386	1.00253	0.905761	0.900334	0	0	0.792364	1.06565	1.15503	0.92045	0	0	0.800281	0.871653	0.971912	0.845216
armc1l	0	0	0.815241	1.17519	1.20815	0.839218	0	0	0.788606	0.998018	1.05773	0.899386	0	0	0.654181	0.963689	0.870108	0.676613
socs5a	0	0	1.42334	1.82511	1.77052	1.73034	0	0	0.716374	1.73433	1.67526	1.49404	-0.631996	0	0.877679	1.72806	1.68435	1.50474
lipea	0	0	2.24114	3.05116	3.2812	2.914	0	0	1.33662	2.73716	3.02505	2.00261	0	0	1.70324	3.29808	3.52344	2.89853
icn2	0	0	6.66538	8.48437	8.73983	10.8422	0	0	4.82198	6.98089	9.08275	9.7539	0	0	5.39621	7.88204	8.36998	9.42944
miga1	0	0	1.119	1.3804	1.34374	1.15909	0	0	1.04709	1.60302	1.68556	1.56153	0	0	0.978004	1.35626	1.41308	1.30675
PHF21B	0	0	2.14979	3.37838	4.12917	4.16514	0	0	2.96784	4.3912	5.0086	5.36384	0	0	1.63771	3.28443	4.02404	4.21189
rorcb	0	0	3.86649	4.98017	5.15375	5.78671	0	0	3.22102	4.31538	4.71816	4.78791	0	0	2.1158	3.80936	3.84577	4.35387
CU062628.1	0	0	6.12035	5.10294	5.8284	6.46596	0	0	5.36038	7.96348	7.70843	6.93612	0	0	5.82676	7.45685	7.47745	6.84579
TTC9	0	0	2.93397	3.06974	3.3237	3.44442	0	0	2.89654	2.09144	3.1449	2.66624	0	0	3.39687	3.62049	4.07618	4.02601
csf1b	0	0	3.89027	4.35037	3.64131	3.04396	0	0	5.18631	7.56245	7.23819	5.33331	0	0	4.29629	8.05443	7.16678	4.05663
ube2s	0	0	1.68162	1.69669	1.48446	1.20625	0	0	0.97721	1.57623	1.5383	1.17141	0	0	0.807602	1.41306	1.16064	0.83181
hdac6	0	0	1.60913	2.42425	2.86055	3.4649	0	0	1.25267	2.12121	2.70677	3.00531	0	0	0.794188	1.97293	2.26724	2.69571
ptpn22	0	0	3.00853	4.87831	5.30645	5.24381	0	0	1.84665	5.33055	5.43151	4.74346	0	0	2.42601	5.83937	6.09329	5.93278
aclya	0	0	0.859844	1.27401	1.3085	1.23701	0	0	0.976604	1.75698	1.81691	1.43848	0	0	0.818353	1.39458	1.42791	1.29313
wasf1	0	0	5.25885	5.68293	5.24507	6.90636	0	0	6.35467	7.50532	7.98833	8.7988	0	0	4.39702	5.38039	6.23803	7.02079
brcc3	0	0	1.21545	1.59782	1.76177	1.86634	0	0	0.972614	1.61607	1.80352	1.8186	0	0	1.03098	1.45654	1.88964	1.83975
sigirr	0	0	3.37539	4.9285	5.62534	6.30569	0	0	4.03161	5.79233	7.45266	6.76141	0	0	3.30509	5.57019	6.72458	7.05693
ints11	0	0	1.39381	2.00861	2.03644	2.08277	0	0	0.797438	1.63974	1.73245	1.92357	0	0	0.90295	1.24765	1.40431	1.72138
ribc2	0	0	3.95139	4.85239	4.82105	4.87447	0	0	5.30375	5.95752	6.92084	6.26584	0	0	3.03131	4.52629	4.62866	4.53599
serinc5	0	0	1.1888	1.88814	1.95693	1.72749	0	0	1.12798	1.77179	1.8819	2.02112	0	0	0.959793	1.51406	1.74691	1.75761
vbp1	0	0	0.87365	0.905434	0.926435	0.913555	0	0	0.765769	0.980628	0.865829	0.854374	0	0	0.838862	0.867974	0.867069	0.884182
cast	0	0	0.755815	1.80386	2.20633	2.65883	0	0	0.651602	1.99207	2.20348	2.65427	0	0	0.708195	1.71313	2.20041	2.64532
xylt1	0	0	2.05293	4.23965	4.29945	2.95041	0	0	1.29415	4.7453	5.33069	4.97628	0	0	1.60191	4.45092	5.02358	4.79739
lypd6b	0	0	4.09873	5.65152	5.90513	5.86074	0	-4.19702	2.02046	5.00391	5.47298	6.43263	0	0	1.99962	5.4737	6.19252	6.8863
BX649300.3	0	0	2.29503	2.58561	2.50879	2.82892	0	0	3.52638	3.3908	4.09439	3.74159	0	0	2.12686	2.84417	3.0619	3.35197
sox14	0	0	4.12766	5.00058	5.20404	6.80477	0	0	5.68883	6.13873	7.26968	8.25676	0	0	3.94653	5.22156	5.97934	6.52403
tiam1a	0	0	1.69215	1.01676	0.911173	2.23866	0	0	1.22179	1.3542	1.26414	1.57815	-0.58969	0	1.36862	1.55127	1.42878	1.84334
nansb	0	0	7.40245	8.10138	8.30719	8.74841	0	0	4.31011	6.59858	8.06641	6.25624	0	0	3.63986	6.26951	6.38281	6.40952
xkr9	0	0	6.97031	7.20746	8.09636	6.59864	0	0	5.14763	8.47943	6.86693	5.73514	0	0	6.00131	7.51938	7.1063	7.3202
rab6bb	0	0	8.96025	11.1179	11.3676	12.4065	0	0	5.0969	7.65497	7.98464	8.49381	0	0	3.60891	7.02952	7.76946	8.40085
kctd15a	0	0	3.34773	8.67459	9.7696	11.032	0	0	2.26006	6.36072	9.18751	9.84264	-3.72201	0	3.06238	5.94204	8.76774	9.8889
ezh1	0	0	2.3542	2.37724	2.6614	2.0804	0	0	2.27656	2.80461	2.84356	2.67543	0	0	2.36013	2.50204	2.50334	2.47428
nr2c2	0	0	1.50962	1.51263	1.7285	1.48877	0	0	1.11142	1.38984	1.36456	1.07958	0	0	0.70798	1.16785	1.20457	0.918508
CT025875.1	0	0	5.22222	6.17509	6.33475	7.264	0	0	6.73004	9.66376	10.0575	10.8736	0	0	6.68194	9.42324	9.69368	10.6766
tead1a	0	0	1.41915	3.29299	3.66842	3.29185	0	0	1.15528	2.69265	3.12173	2.35151	0	0	0.938382	2.2677	2.68914	2.28804
lingo2b	0	0	7.47747	7.24439	6.70961	7.68649	0	0	8.84513	8.63831	9.37097	7.24958	0	0	5.68237	6.41691	6.4398	4.87005
slc41a2b	0	0	1.72293	1.93588	1.80006	1.74907	-1.29769	0	0.979321	1.48112	1.24515	1.13161	-0.809702	0	0.824586	1.22008	1.16118	1.0875
tert	0	0	1.07114	2.17949	2.4483	3.16342	0	0	0.879945	2.23082	2.73455	3.03198	0	0	1.11717	2.26732	2.7208	2.88807
ddx31	0	0	1.79647	2.3262	2.39552	1.36096	0	0	1.02057	1.22195	1.08356	0.934087	0	0	0.729992	1.19711	0.909778	1.00631
CABZ01064968.1	0	0	4.62096	5.01392	5.87994	6.78413	0	0	3.50668	4.80595	6.04386	5.01325	0	0	4.41263	5.37697	5.1379	4.76952
pkmb	0	0	5.28627	4.21327	4.88668	6.07045	0	0	5.23346	6.53554	7.61969	7.78869	0	0	6.52403	6.59323	7.63793	7.17671
gpx9	0	0	5.62657	4.29954	6.20992	5.82608	0	0	3.95696	4.35026	4.61473	4.73839	0	0	5.20599	7.23245	6.13747	7.0961
si:ch211-207e19.2	0	0	3.78549	4.38365	4.1321	4.9066	0	0	4.91601	5.45771	6.23341	4.63342	0	0	3.65702	2.77514	3.27321	3.57578
vasnb	0	0	7.04762	8.75996	9.6131	11.7013	0	0	4.54444	5.87203	7.37615	7.86491	0	0	5.74203	6.55436	7.04451	8.73454
ash1l	0	0	1.49802	1.98797	2.12337	2.26954	0	0	0.770834	1.59162	1.76559	1.74813	0	0	1.02186	1.78435	1.95807	1.93868
ft1	0	0	4.80045	6.89281	7.23782	7.86594	0	0	6.63728	9.65375	10.1783	10.003	0	0	4.8835	7.5174	8.27749	8.68806
nova2	0	0	3.44912	6.89467	7.15389	6.88638	0	0	4.31373	9.36676	10.6908	12.2046	0	0	3.58422	8.58534	10.1887	11.6317
fmnl3	0	0	4.39922	5.34785	5.18201	5.45955	0	0	3.66564	5.72961	5.34646	5.97815	0	0	2.92035	4.26119	4.25896	4.28657
zgc:165409	0	0	1.06994	0.942239	0.875575	0.740097	0	0	0.854088	0.880438	0.819984	0.746671	0	0	0.938962	0.851508	0.720004	0.668179
p2ry11	0	0	2.01197	2.76144	3.2061	3.5064	0	0	3.31184	3.44115	4.36439	4.21128	0	0	3.90069	5.08353	5.37731	5.24118
hip1	0	0	0.876775	1.67073	1.76168	1.00055	0	0	0.80386	1.49916	1.93705	1.97731	0	0	0.655817	1.41879	1.83243	1.8479
si:dkey-88n24.11	0	0	7.17194	8.82447	8.44947	10.0967	0	0	7.05123	8.54122	8.80892	9.55904	0	0	6.55114	8.38889	8.25672	8.03793
crybg1a	-1.38641	-1.86405	2.89905	4.09475	4.14525	4.10622	-1.72987	0	1.83698	3.72618	3.30363	2.58706	-1.98808	0	1.54197	3.75697	3.4463	2.97379
crp6	0	0	4.66497	7.08514	7.69536	8.42947	0	0	2.71005	4.95393	5.75315	5.35518	0	0	2.56176	3.85671	4.85596	4.93974
atf6	0	0	0.720102	1.65904	1.56572	1.77139	0	0	1.02054	1.56806	1.70746	1.77837	0	0	0.745674	1.6455	1.76965	2.10962
nfkbiab	0	0	0.897792	1.4754	1.56268	0.71447	0	0	0.901779	1.73228	1.7116	0.790526	0	0	0.878024	1.42116	1.53585	0.706785
trappc1	0	0	1.49418	2.78933	3.01326	3.33226	0	0	1.61302	2.71985	3.02448	3.30428	0	0	1.3392	2.38432	2.53175	2.9559
ino80db	0	0	1.70549	2.00368	1.98263	1.90392	-0.687386	0	0.9499	1.74521	1.65673	1.47191	-0.646791	0	1.0289	1.36547	1.57608	1.39295
usf1	0	0	1.00664	1.08378	1.15885	1.04008	0	0	1.0208	1.08813	1.06472	0.934928	0	0	0.858598	0.937042	1.03056	0.643208
CR589947.1	0	0	6.12493	7.3695	7.69301	7.52725	0	0	4.21614	7.235	6.96569	6.19086	0	0	5.97443	8.32901	8.23155	7.28663
gli2a	-0.990098	0	1.72887	2.47007	2.68671	2.10381	-0.879567	0	1.51482	2.53361	2.83913	3.0376	-1.54719	0	1.15403	2.2266	2.74444	2.60598
ppp5c	0	0	0.668912	0.911312	1.01167	0.981244	0	0	0.620694	0.972292	1.06874	1.13443	0	0	0.677238	0.815448	0.919115	0.954757
tmem45b	0	0	1.88069	3.22553	3.44958	4.26545	0	0	2.02443	3.66885	3.93507	4.26606	0	0	1.70996	2.76987	3.3276	3.84441
lamc3	0	0	3.38699	4.98906	4.79057	4.6903	0	0	2.04445	3.48474	3.42157	1.38748	0	0	1.27923	2.91697	3.00651	2.07107
gtf3c3	0	0	1.37922	2.02529	2.16272	2.26806	0	0	0.751008	1.96666	2.18091	2.25232	0	0	0.721268	1.79856	1.94102	1.86715
six7	0	0	6.3912	7.74626	8.47482	9.11278	0	0	3.98696	4.46171	8.68664	9.5994	0	0	6.88019	11.1896	12.2128	14.6183
abca12	0	0	3.23571	5.38124	5.6627	5.25815	0	0	3.18927	6.42374	6.5173	6.00861	0	0	1.67443	4.72514	5.15304	4.74809
si:rp71-7l19.2	0	0	5.62705	4.07921	3.87486	3.58172	0	0	2.42011	3.33474	3.51636	3.11721	0	0	3.50201	2.44381	2.54929	3.05481
ftr52p	0	0	4.3122	6.2964	6.44219	7.6425	0	0	4.34676	5.94658	7.35967	6.68964	0	0	3.26858	5.53129	6.28102	6.46689
mark2a	0	0	1.62354	1.90582	2.04056	2.19049	0	0	1.18003	1.85288	1.75968	1.80806	0	0	1.40813	1.71387	1.94403	2.00287
ism2a	0	0	5.22377	6.68181	6.74442	6.52701	0	0	4.46336	7.05827	8.43461	5.72135	0	0	4.12206	6.27413	6.24416	5.94895
prkd2	0	0	1.13551	1.53397	1.42513	1.41811	0	0	0.95972	2.38538	2.25531	2.69465	0	0	0.66622	2.21851	2.31865	2.48096
zdhhc9	-0.897507	0	1.65325	2.10304	2.06054	1.66283	-0.970379	0	1.3621	2.44311	2.29406	1.62317	-0.902277	0	1.21986	2.16034	2.0289	1.6664
zbtb2b	0	0	0.812729	0.831374	0.888279	1.22581	0	0	0.687475	0.749882	0.916993	0.962285	0	0	0.753839	0.696275	0.859168	0.865933
zgc:85858	0	0	1.39994	1.80923	1.48498	1.79065	0	0	0.993823	2.00724	1.87491	2.18292	0	0	1.44566	1.74023	1.75405	1.8312
masp1	0	0	4.56148	6.62215	5.86894	3.79357	0	0	2.05508	5.49103	5.9861	6.39502	-3.21197	0	1.58726	4.19216	5.08966	5.14918
nog2	0	0	6.20522	7.78912	7.51077	6.20065	0	0	4.72727	6.4476	6.17304	5.10346	0	0	3.8074	4.41581	4.75046	6.17953
BX547934.2	0	0	1.28168	1.55509	1.47189	1.70518	0	0	1.21581	1.54629	1.53195	1.86577	0	0	1.42185	1.34052	1.23101	1.15916
cx30.9	0	0	2.79028	3.52713	3.27317	2.78747	0	0	3.19517	3.83857	4.29074	3.34318	0	0	1.97335	1.97045	2.37194	2.15792
zgc:101785	0	0	6.12178	5.03131	6.70083	10.3666	0	0	5.67031	5.59783	3.45634	7.74584	0	0	4.50683	5.68077	5.29018	7.00093
azin1a	0	0	1.71208	2.78308	3.01605	3.71125	0	0	0.89786	1.84911	2.00295	2.03137	0	0	1.07761	1.97174	2.03594	2.2458
esyt2a	0	0	1.12675	2.03141	2.37169	2.78522	0	0	1.21726	2.33637	2.45698	2.33366	0	0	0.908767	2.10955	2.26693	2.33108
atxn1b	0	0	2.11363	2.39215	3.05179	3.38421	0	0	1.5876	2.05828	1.50099	1.5959	0	0	1.55216	2.03049	1.77248	1.60944
tuba1c	0	0	2.26668	3.99191	4.26033	4.24867	0	0	2.57685	4.04736	4.26312	4.55572	0	0	1.70473	3.29199	3.8557	4.36139
st8sia6	0	0	2.64706	2.81965	2.91373	4.3287	0	0	3.03496	2.9735	4.4073	5.09017	0	0	3.00794	4.00778	4.87815	5.82212
angpt2a	0	0	5.38965	3.88895	4.26197	5.31672	0	0	3.57602	4.18124	5.09434	3.7435	0	0	2.86935	3.02418	2.89879	3.38603
si:ch211-198c19.3	0	0	6.39693	9.09204	9.99612	9.47949	0	0	6.58599	8.56922	8.58867	8.18613	0	0	5.25104	8.13223	8.32134	7.88105
si:ch211-51h9.7	0	0	2.69503	2.02031	2.57503	2.06745	0	0	1.51953	2.63349	2.53296	1.86115	0	0	2.40641	2.99111	3.32902	2.84007
si:dkey-156k2.4	0	0	2.52262	3.14117	2.65563	3.45669	0	0	3.30389	3.39735	3.97615	3.46789	0	0	2.9292	1.66654	3.97028	3.61851
nsd1a	0	0	1.38502	1.81245	1.83673	1.78224	0	0	1.16598	1.82621	1.96203	1.96861	0	0	1.11042	1.70724	1.85443	1.93158
CR759968.2	0	0	6.60063	7.10765	6.9267	7.18142	0	0	2.51672	2.42269	2.67951	2.22638	0	0	3.81003	3.98262	4.14713	3.98668
ascl1b	0	0	2.50329	2.71191	2.5676	2.05042	0	0	1.08333	1.75087	1.00806	7.22753	-6.2284	-5.38478	0.947986	2.55069	1.68207	1.08123
cramp1	0	0	1.16036	1.45642	1.30772	0.927073	0	0	1.09295	1.71855	1.48875	1.17367	0	0	1.08735	1.4962	1.45698	1.02608
dgat1b	0	0	2.72923	3.74054	3.99861	3.82625	0	0	2.52343	4.54058	4.91734	4.44587	-0.873758	0	0.742111	2.62457	2.63226	2.45053
myo1ea	-1.13183	0	2.74763	2.70969	2.72062	2.26298	-1.75746	0	1.71187	2.21859	2.12294	1.68311	-2.08091	0	1.61717	2.02936	1.63198	1.3786
atp13a3	0	0	1.23357	1.5703	1.6004	1.48908	0	0	1.23843	1.98146	1.98369	1.6504	0	0	0.870592	1.79595	1.6271	1.42743
si:dkeyp-72e1.9	0	0	2.12454	2.99315	3.51655	4.0039	0	0	1.89339	2.54586	3.38554	3.93887	0	0	2.557	3.18098	3.74211	4.19023
shox	0	0	7.00707	9.19215	8.50493	8.62211	0	0	5.97529	7.59763	7.80367	7.28928	0	0	4.65345	8.88651	8.68828	8.71484
si:dkey-95p16.1	0	0	5.66727	7.23378	7.58516	7.26183	0	0	5.46938	7.19401	7.23813	5.35825	0	0	7.54841	9.69007	10.0647	9.54392
dtymk	0	0	1.36682	1.6852	1.56927	1.72357	0	0	0.991718	1.56188	2.00981	1.74195	0	0	0.750096	1.71676	1.8531	1.67105
smad6b	0	0	9.55066	11.9897	12.9334	15.3254	0	0	5.70151	7.89805	9.41115	9.44921	0	0	7.0484	8.19489	8.90182	10.0804
mark1	0	0	1.34708	2.4916	2.81006	3.39889	0	0	1.38133	2.99578	3.28671	3.48025	0	0	1.45043	2.89591	3.12245	3.54375
csrp2	0	0	1.43734	3.73518	4.29936	4.55794	0	0	0.677278	1.62594	2.60412	1.7219	0	0	0.85571	1.88391	2.54057	2.26242
efnb3a	0	0	4.19999	5.48231	5.41901	4.65475	0	0	3.26604	4.5761	4.79453	4.05297	0	0	3.4323	4.82765	4.99145	4.45673
dnah1	0	0	3.80211	4.34742	4.0278	2.12281	0	0	5.1882	5.74573	5.48349	3.81113	-4.1411	0	2.24215	3.49298	2.8415	2.10123
myhz2	0	0	7.88352	8.75905	8.80693	6.83644	0	0	4.81098	6.63172	6.63248	3.88196	0	0	6.52451	8.31929	7.49343	5.11113
s100z	0	0	3.88954	5.14624	5.41286	6.38848	0	0	4.88497	6.65579	7.44384	7.058	0	0	3.57258	4.17412	4.34376	5.01255
si:ch211-74f19.2	0	0	0.685943	0.767831	0.697734	1.16024	0	0	0.672869	1.06901	1.33336	1.62198	0	0	0.62856	0.777007	1.21699	1.54698
KLHL28	0	0	0.824187	0.932357	1.00494	1.0918	0	0	0.999791	1.28547	1.4126	1.31341	0	0	0.888114	0.901163	1.1325	1.03206
scube1	0	0	3.58246	3.53227	4.24521	4.27622	0	0	2.59635	4.1874	3.74781	4.57276	0	0	3.30164	5.78617	5.89153	5.50918
si:dkey-31m5.3	0	0	6.12056	6.55246	6.06816	5.64509	0	0	7.08558	8.34514	7.77793	7.20872	0	0	6.10528	7.81237	7.84439	7.73907
poc1bl	0	0	1.39583	2.39394	2.55164	2.57446	0	0	1.73343	2.86554	2.86753	2.34126	0	0	0.793271	2.36342	2.52637	2.43075
nsrp1	0	0	0.915127	1.16354	0.976613	0.894131	0	0	0.98001	0.950608	0.983402	0.846416	0	0	0.664625	0.7906	0.751394	0.642861
fgd6	0	0	1.40659	1.55478	1.62864	1.2503	0	0	1.05476	1.55071	1.5711	1.46051	0	0	0.970607	1.38558	1.45679	1.21832
foxk2	0	0	0.912221	1.4218	1.30652	1.33161	0	0	0.820064	1.67509	1.78866	1.86148	0	0	1.11671	1.54952	1.82359	1.86958
slc4a3	0	0	6.24681	6.6312	6.70085	6.75576	0	0	7.8675	8.31423	7.41277	7.18345	0	0	4.57353	5.64657	6.11543	5.58071
rapgef3	0	0	2.87649	5.08101	4.97461	4.69492	0	0	1.73193	4.31915	4.62195	4.60448	0	0	1.34595	4.25959	4.63771	4.55021
si:dkey-23c22.7	0	0	5.71019	4.65927	5.43455	5.87776	0	0	5.06602	5.15024	5.16547	6.46091	0	0	2.58463	4.05058	3.80154	4.65204
acaca	0	0	2.69349	3.45735	3.37963	3.07262	0	0	2.11648	3.14488	2.91407	2.07813	0	0	1.65749	2.92693	2.76507	2.13956
rnf145a	0	0	0.777498	1.73914	1.93746	1.86886	0	0	0.750301	2.11223	2.4442	2.89435	0	0	0.695987	1.86783	2.40934	2.89156
bach2b	0	0	2.52307	3.1145	2.9794	3.35779	0	0	1.63343	2.59533	2.54889	2.95631	0	0	1.73097	2.66007	2.748	3.05645
ppm1ab	0	0	1.32197	1.30478	1.29382	0.622672	0	0	0.698983	1.13549	0.921639	0.590211	0	0	0.920774	1.11162	0.963591	0.692761
xpa	0	0	1.55719	1.58543	1.80682	1.598	0	0	1.6093	1.70019	1.5815	1.27722	0	0	0.807297	1.03549	1.13674	1.10351
aebp1	0	0	3.43689	4.54819	3.98594	3.5031	0	0	4.77273	5.37187	7.02024	5.49395	0	0	2.39628	2.96769	3.80606	4.03477
cdaa	0	0	5.35642	6.29623	5.85709	5.23933	0	0	4.88362	5.48048	5.03927	6.68372	0	0	4.01057	5.79629	5.40044	4.8098
myb	0	0	5.3737	7.95418	7.94358	9.48162	0	0	6.48292	7.61941	8.45356	8.44122	0	0	4.79168	4.99776	6.46282	6.77165
entpd2a.2	0	0	7.68837	8.0462	8.3496	8.85887	0	0	3.79765	6.79743	7.23076	6.68288	0	0	7.30339	10.0136	10.0665	10.0679
mxg	0	0	5.60371	6.25428	6.64433	5.48908	0	0	6.54784	7.62474	5.82705	4.33644	0	0	6.18391	6.34162	6.26524	5.57449
gpsm1a	0	0	5.1126	6.31357	5.95915	5.10659	0	0	5.23392	5.21529	6.62162	5.96486	-4.36755	0	2.72232	2.96669	3.5028	2.47641
dnal1	0	0	1.97809	2.34103	2.26372	1.51979	0	0	1.78319	1.96366	1.85021	1.87859	0	0	1.50785	1.07557	1.71497	1.21949
nceh1a	0	0	3.5963	5.38041	5.59956	6.1316	0	0	3.47497	5.69722	5.98113	6.08735	0	0	3.09358	5.08953	5.43228	5.76199
golga3	-1.0569	0	1.26133	1.7842	1.54957	1.2311	-0.894253	0	1.5307	2.15819	2.08536	1.50154	-1.17448	0	0.763062	1.55983	1.5548	1.23272
brpf1	0	0	0.771336	0.9194	0.876681	0.608414	0	0	0.776257	1.04324	1.15463	0.885066	0	0	0.935841	1.02882	1.04371	0.751053
col9a1b	0	0	4.73097	5.30402	5.01428	5.34943	0	0	5.01862	8.26341	7.68263	6.76677	0	0	4.9093	8.11636	7.97579	7.48348
akap9	0	0	1.63862	2.6139	2.7762	3.03778	0	0	1.87972	3.30801	3.59999	3.37509	0	0	1.69789	2.94162	3.23217	3.2291
ap1m3	0	0	1.57077	2.16754	2.47949	2.72054	0	0	2.07377	3.49375	3.48199	2.90999	0	0	1.60282	2.31361	2.48571	2.50778
hmga2	0	0	6.00124	5.65327	5.4085	7.59359	0	0	7.09418	7.8584	8.84655	9.66762	0	0	3.54521	4.59843	5.12564	6.06916
mdkb	0	0	8.2958	12.3978	12.6369	12.7072	0	0	6.81454	12.0652	13.3535	14.984	0	0	7.11386	12.0798	13.2696	14.3113
b3gnt3.2	0	0	5.9179	4.84382	6.47144	6.49541	0	0	5.1442	7.02396	7.25802	6.64583	0	0	6.11269	5.21368	5.48609	5.33117
hacd1	0	0	2.25408	3.09049	2.97797	2.1299	0	0	2.03776	3.78365	4.06502	4.25285	0	0	1.81692	3.32589	4.15196	4.28353
lrrc4.1	0	0	6.0822	8.90274	9.08659	8.78822	0	0	5.28614	6.6569	8.53634	8.09934	0	0	4.89894	6.95589	7.69449	7.7642
tcf7l1a	0	0	1.36384	2.04124	2.20493	2.25167	0	0	0.695397	1.6611	2.0431	1.61075	0	0	0.703742	1.86376	1.95274	1.59697
myo5b	0	0	2.40037	3.24662	3.25921	3.18723	-1.02065	-0.979832	1.84325	3.30462	3.28004	2.62643	-0.783212	-1.26087	1.63414	2.8926	2.97234	2.62179
wdr35	0	0	1.71667	2.39404	2.30174	2.19907	-1.12048	0	0.732382	2.37996	2.51906	2.62056	-0.989202	0	1.06921	2.15532	2.44829	2.69631
noc4l	0	0	1.21159	1.59495	1.61083	0.83127	0	0	1.08026	1.71306	1.51627	1.58402	0	0	1.32239	1.63987	1.6256	1.57994
hic1l	0	0	1.05109	1.64198	1.73618	1.74668	0	0	0.774152	1.423	1.2219	1.17279	0	0	1.02367	1.4202	1.52833	1.52378
kcng4a	0	0	2.90237	3.48015	3.74485	2.86563	0	0	4.40917	4.91673	6.82176	4.56626	0	0	3.62778	5.25043	5.26776	5.43209
prelid1b	0	0	2.81237	4.96157	5.27244	5.43705	0	0	3.71731	6.2079	7.23606	7.23284	0	0	3.01854	6.09155	6.55567	6.60022
si:dkey-27o4.1	0	0	3.68352	3.88732	3.62683	2.82456	0	0	2.92637	3.29021	2.859	2.03427	0	0	3.42952	3.81815	3.59824	3.11039
tmem223	0	0	1.61744	2.26137	2.3209	2.18566	0	0	0.947505	1.64508	1.81677	1.8201	-0.842998	0	1.05011	1.62673	1.39824	1.22323
narfl	0	0	1.0472	1.13657	0.992785	1.08537	0	0	0.59889	0.626732	0.81972	0.665054	0	0	0.717368	0.635946	0.712799	0.654467
cyba	0	0	4.76959	6.5865	6.67968	6.71806	0	0	4.01656	6.53724	7.02019	6.44468	0	0	4.18735	6.69402	7.1598	6.93819
atp11a	0	0	4.73259	5.63161	5.83164	6.57216	0	0	3.42153	5.21738	5.36691	5.51562	0	0	3.8782	5.68433	5.89273	6.27492
unc5b	0	0	2.11714	4.68518	5.59704	6.82292	0	0	1.40263	3.98714	5.04281	5.9152	0	0	1.35637	3.78572	4.93398	5.66106
myh9a	0	0	1.03621	1.19231	1.45673	2.55302	0	0	1.03844	0.984326	0.887736	1.24834	0	0	0.611741	0.79604	0.80035	1.10888
cdca4	0	0	1.04845	1.11556	1.07354	1.19986	0	0	0.868057	0.798744	0.913291	0.684071	0	0	0.868419	0.876751	0.876847	0.696105
lcat	0	0	2.12726	3.60322	4.03917	4.17279	0	0	2.48078	4.36002	4.38675	4.47133	0	0	1.65532	3.3108	3.20436	3.59773
CABZ01058261.1	0	0	1.16302	1.34692	1.26761	1.06399	0	0	0.642013	1.02737	0.860801	0.646051	0	0	0.972852	1.18267	1.07181	0.707434
ccdc28b	0	0	3.57573	4.83072	4.73269	5.18467	0	0	3.44897	4.50409	6.79104	5.55447	0	0	3.86057	4.99417	5.51592	6.05813
acot15	0	0	2.0887	2.82713	2.95006	2.53717	0	0	2.29368	3.19737	3.60665	3.76529	0	0	2.27092	2.82119	2.74803	3.08338
svilc	0	0	1.61058	3.15552	3.44224	3.01474	0	0	2.65695	4.82977	5.16637	5.18109	0	0	1.78181	3.565	4.01583	4.29873
pllp	0	0	2.53315	2.75896	3.12185	2.7475	0	0	2.26781	2.67621	2.7283	2.20296	0	0	1.6454	2.53989	2.33914	1.86751
rapgef6	0	0	2.72542	3.96865	4.23209	4.52759	0	0	2.55367	4.43697	4.56292	4.17746	0	0	2.47981	4.44485	4.79753	4.58681
fam92a1	0	0	0.96582	1.07737	1.15944	0.729138	0	0	0.749164	1.19484	1.04083	1.01443	0	0	0.915745	1.24809	1.16836	1.13338
pspc1	0	0	0.96816	1.27789	1.28887	1.12621	0	0	0.634399	1.46223	1.49547	1.29696	0	0	0.814766	1.50347	1.49912	1.24025
trip12	0	0	0.975461	1.03395	0.859595	0.775581	0	0	0.906951	1.16026	1.09048	0.938332	0	0	0.834364	0.936864	1.10672	0.925028
kat14	0	0	1.63651	2.59893	2.55862	2.17149	0	0	1.19113	2.4511	2.53531	2.83918	0	0	1.2977	2.67898	2.89143	2.79335
fam168b	0	0	0.830962	1.10946	1.12161	1.00041	0	0	0.795056	1.14608	1.11718	1.2766	0	0	0.734851	1.04808	1.12811	1.22347
sumf2	0	0	1.96639	2.46904	2.65822	2.86325	0	0	1.6508	2.3447	2.68337	2.99345	0	0	1.35762	1.9404	2.39521	2.37036

## Sheet: B) Intact embryos - TPM
Gene symbol	Gene name	50% ave	Shield ave	shield - 50%	shield - 50% delta/expression at 50%	shield - 50% delta/expression at 50% > 0.5; Expression at shield > 5 TPM?
nova2	NOVA alternative splicing regulator 2	0.867499	8.53882	7.67132	8.84304	YES
mdkb	midkine b	3.93679	37.9592	34.0224	8.64217	YES
tuba1c	tubulin, alpha 1c	2.67725	11.6563	8.97903	3.35383	YES
smad6b	SMAD family member 6b	1.73396	6.25362	4.51966	2.60655	YES
xylt1	xylosyltransferase I	2.69078	8.98051	6.28974	2.33752	YES
six7	SIX homeobox 7	2.47311	7.56394	5.09084	2.05848	YES
lcat	lecithin-cholesterol acyltransferase	5.58047	14.6449	9.06445	1.62431	YES
adgrl2a	adhesion G protein-coupled receptor L2a	11.0469	27.3773	16.3305	1.47829	YES
gli2a	GLI family zinc finger 2a	3.04639	7.43638	4.38999	1.44104	YES
tcf7l1a	transcription factor 7 like 1a	82.5089	192.128	109.619	1.32857	YES
si:ch211-51h9.7		5.03117	11.6911	6.65988	1.32372	YES
cramp1	cramped chromatin regulator homolog 1	15.6957	34.11	18.4143	1.1732	YES
cyba	cytochrome b-245, alpha polypeptide	10.308	21.929	11.621	1.12737	YES
zdhhc9	zinc finger DHHC-type palmitoyltransferase 9	3.18438	6.7612	3.57682	1.12324	YES
pspc1	paraspeckle component 1	13.8117	28.4743	14.6626	1.0616	YES
gtf3c3	general transcription factor IIIC, polypeptide 3	2.96684	6.09915	3.1323	1.05577	YES
slc38a5b	solute carrier family 38 member 5b	34.1835	65.8684	31.6848	0.926904	YES
azin1a	antizyme inhibitor 1a	2.84549	5.32105	2.47556	0.869996	YES
tert	telomerase reverse transcriptase	3.3541	6.20341	2.84931	0.8495	YES
wdr35	WD repeat domain 35	4.89989	8.99786	4.09797	0.836339	YES
efnb3a	ephrin-B3a	3.41504	6.22468	2.80965	0.822729	YES
esyt2a	extended synaptotagmin-like protein 2a	5.84307	10.4708	4.62776	0.792009	YES
sumf2	sulfatase modifying factor 2	6.17414	10.953	4.77883	0.774008	YES
ddx31	DEAD (Asp-Glu-Ala-Asp) box polypeptide 31	6.50556	11.1068	4.60124	0.707279	YES
dgat1b	diacylglycerol O-acyltransferase 1b	3.44171	5.81707	2.37536	0.690167	YES
armc1l	armadillo repeat containing 1, like	38.2638	64.1	25.8362	0.675212	YES
atf6	activating transcription factor 6	10.7084	17.6457	6.93731	0.647839	YES
foxk2	forkhead box K2	31.6218	48.6666	17.0448	0.539021	YES
sigirr		0	0.129339	0.129339	#DIV/0!	no
xkr9		0	0.117502	0.117502	#DIV/0!	no
sox14		0	0.0854147	0.0854147	#DIV/0!	no
zgc:101785		0	0.0381129	0.0381129	#DIV/0!	no
ptpn22		0.0128951	0.277034	0.264138	20.4836	no
kcng4a		0.0415627	0.50236	0.460797	11.0868	no
si:ch211-198c19.3		0.0509542	0.466394	0.41544	8.1532	no
crfb16		0.0430655	0.300571	0.257505	5.97939	no
ccdc28b		0.32052	1.998	1.67748	5.23362	no
CR589947.1		0.0347784	0.189574	0.154796	4.45092	no
ascl1b		0.219116	0.987667	0.768551	3.5075	no
bspry		0.435263	1.82538	1.39012	3.19374	no
p2ry11		0.46817	1.95498	1.48681	3.17579	no
kctd15a		0.43439	1.81332	1.37893	3.1744	no
ft1		0.150731	0.562834	0.412103	2.73402	no
nceh1a		1.10881	3.925	2.81619	2.53982	no
masp1		0.293292	1.02894	0.73565	2.50825	no
rapgef6		0.970567	3.15929	2.18873	2.2551	no
st8sia6		0.386689	1.24468	0.857989	2.21881	no
rab6bb		0.298426	0.95601	0.657584	2.20351	no
lypd6b		0.703502	2.17831	1.47481	2.09639	no
prelid1b		0.656168	1.89403	1.23786	1.88649	no
csf1b		0.579402	1.64785	1.06845	1.84405	no
ribc2		1.01226	2.86596	1.8537	1.83124	no
hdac6		1.01209	2.86074	1.84865	1.82657	no
cx30.9		0.356117	0.983851	0.627733	1.76271	no
mxg		0.392112	1.05005	0.657937	1.67793	no
myo1ea		1.17599	3.06778	1.89179	1.60869	no
fmnl3		0.610915	1.58213	0.971218	1.58978	no
si:dkey-23c22.7		1.45327	3.69006	2.23679	1.53915	no
rorcb		0.233422	0.584262	0.35084	1.50303	no
unc5b		1.12213	2.80604	1.68391	1.50063	no
lingo2b		1.90456	4.55695	2.65239	1.39265	no
scube1		0.764993	1.82195	1.05696	1.38166	no
slc41a2b		1.59138	3.49935	1.90797	1.19894	no
atp11a		0.440276	0.95385	0.513573	1.16648	no
hmga2		0.631193	1.35795	0.726761	1.15141	no
entpd2a.2		0.884036	1.73306	0.849024	0.960395	no
tmem45b		0.31939	0.613583	0.294193	0.92111	no
rapgef3		0.360476	0.677582	0.317107	0.879689	no
si:dkey-156k2.4		0.0240991	0.0431709	0.0190718	0.791389	no
myhz2		0.308946	0.550105	0.241159	0.780587	no
hacd1		0.418268	0.71995	0.301682	0.721265	no
dnah1		0.417025	0.717075	0.30005	0.719501	no
nr2c2		1.80485	3.01909	1.21424	0.672768	no
poc1bl		1.49078	2.41606	0.925278	0.620667	no
ism2a		0.0893018	0.142741	0.0534393	0.598413	no
socs5a		2.8693	4.57512	1.70582	0.594505	no
lipea		0.310161	0.493318	0.183157	0.590524	no
myb		0.415291	0.658538	0.243247	0.585726	no
PHF21B		0.843968	1.33294	0.48897	0.57937	no
lrrc4.1		0.145012	0.227132	0.0821203	0.566301	no
flj11011l		2.92044	4.57194	1.6515	0.565496	no
icn2		0.979803	1.51878	0.538976	0.550086	no
shox		0.477379	0.713025	0.235646	0.493626	no
s100z		0.553265	0.818757	0.265492	0.479864	no
usf1		49.9165	73.6989	23.7824	0.476444	no
mark2a		35.3882	52.2147	16.8265	0.475482	no
noc4l		26.3171	38.8285	12.5113	0.475406	no
brpf1		23.1986	33.9497	10.7511	0.463437	no
tead1a		13.7889	20.1576	6.36869	0.461871	no
acaca		3.86704	5.61665	1.74961	0.452441	no
zgc:85858		5.19548	7.42338	2.22789	0.428813	no
taf3		42.9566	61.2163	18.2598	0.425075	no
csnk2a2b		43.9439	61.8982	17.9544	0.408576	no
trappc1		10.3145	14.5169	4.20243	0.40743	no
xpa		2.71769	3.70973	0.992039	0.36503	no
abca12		2.5067	3.41934	0.912642	0.364081	no
si:ch211-269k10.2		3.59149	4.86916	1.27767	0.355748	no
serinc5		42.6775	56.7889	14.1114	0.330651	no
wasf1		0.446916	0.590599	0.143684	0.321501	no
myo5b		10.9453	14.2268	3.28151	0.29981	no
ezh1		0.510563	0.658585	0.148022	0.289919	no
golga3		8.63281	11.1112	2.4784	0.287091	no
fgd6		7.52034	9.67573	2.15538	0.286607	no
CABZ01064968.1		0.535672	0.688712	0.15304	0.285698	no
aclya		11.996	15.3596	3.36368	0.280401	no
nog2		0.0944539	0.11923	0.0247757	0.262304	no
ube2s		52.5827	64.2812	11.6985	0.222479	no
ino80db		15.9793	19.4803	3.50096	0.219093	no
dtymk		21.7828	26.1114	4.32857	0.198715	no
ap1m3		4.70419	5.41035	0.706165	0.150114	no
gnai2a		45.5175	52.1952	6.67773	0.146707	no
atp13a3		0.362225	0.41037	0.0481459	0.132917	no
ash1l		2.42653	2.74669	0.320163	0.131943	no
helz		39.6591	44.8453	5.18624	0.130771	no
zbtb2b		42.2587	47.106	4.84728	0.114705	no
vasnb		0.334569	0.369497	0.0349274	0.104395	no
nsrp1		57.6774	63.4911	5.81366	0.100796	no
vbp1		84.6541	92.3775	7.72343	0.0912352	no
hic1l		28.0326	30.5002	2.46759	0.0880259	no
brcc3		7.25945	7.84455	0.585108	0.0805996	no
tmem223		6.90175	7.45617	0.554419	0.0803301	no
ppm1ab		3.83957	4.14015	0.300581	0.078285	no
bach2b		0.282409	0.303897	0.0214882	0.0760889	no
nsd1a		3.23715	3.45841	0.221257	0.0683491	no
trip12		72.5779	75.3013	2.72337	0.0375235	no
tiam1a		14.8653	15.1268	0.261521	0.0175927	no
fam92a1		22.9018	23.29	0.388172	0.0169494	no
angpt2a		0.823171	0.833445	0.0102739	0.0124809	no
narfl		8.15596	8.21163	0.0556646	0.00682501	no

## Sheet: C) Functional annotation
Gene Name	Category	Terms
activating transcription factor 6(atf6)	GOTERM_BP_DIRECT	response to hypoxia
activating transcription factor 6(atf6)	GOTERM_BP_DIRECT	regulation of DNA-templated transcription
activating transcription factor 6(atf6)	GOTERM_BP_DIRECT	regulation of transcription by RNA polymerase II
activating transcription factor 6(atf6)	GOTERM_BP_DIRECT	endoplasmic reticulum unfolded protein response
activating transcription factor 6(atf6)	GOTERM_CC_DIRECT	nucleus
activating transcription factor 6(atf6)	GOTERM_CC_DIRECT	membrane
activating transcription factor 6(atf6)	GOTERM_MF_DIRECT	RNA polymerase II cis-regulatory region sequence-specific DNA binding
activating transcription factor 6(atf6)	GOTERM_MF_DIRECT	DNA-binding transcription factor activity, RNA polymerase II-specific
activating transcription factor 6(atf6)	GOTERM_MF_DIRECT	DNA binding
activating transcription factor 6(atf6)	GOTERM_MF_DIRECT	DNA-binding transcription factor activity
activating transcription factor 6(atf6)	INTERPRO	bZIP
activating transcription factor 6(atf6)	INTERPRO	bZIP_sf
activating transcription factor 6(atf6)	INTERPRO	ATF_bZIP_TF
activating transcription factor 6(atf6)	KEGG_PATHWAY	Protein processing in endoplasmic reticulum
activating transcription factor 6(atf6)	SMART	BRLZ
activating transcription factor 6(atf6)	UP_KW_BIOLOGICAL_PROCESS	Transcription
activating transcription factor 6(atf6)	UP_KW_BIOLOGICAL_PROCESS	Transcription regulation
activating transcription factor 6(atf6)	UP_KW_CELLULAR_COMPONENT	Nucleus
activating transcription factor 6(atf6)	UP_KW_DOMAIN	Coiled coil
activating transcription factor 6(atf6)	UP_KW_MOLECULAR_FUNCTION	DNA-binding
activating transcription factor 6(atf6)	UP_SEQ_FEATURE	COMPBIAS:Polar residues
activating transcription factor 6(atf6)	UP_SEQ_FEATURE	DOMAIN:BZIP
activating transcription factor 6(atf6)	UP_SEQ_FEATURE	REGION:Disordered
adhesion G protein-coupled receptor L2a(adgrl2a)	GOTERM_BP_DIRECT	signal transduction
adhesion G protein-coupled receptor L2a(adgrl2a)	GOTERM_BP_DIRECT	cell surface receptor signaling pathway
adhesion G protein-coupled receptor L2a(adgrl2a)	GOTERM_BP_DIRECT	G protein-coupled receptor signaling pathway
adhesion G protein-coupled receptor L2a(adgrl2a)	GOTERM_BP_DIRECT	adenylate cyclase-activating G protein-coupled receptor signaling pathway
adhesion G protein-coupled receptor L2a(adgrl2a)	GOTERM_BP_DIRECT	negative regulation of hippo signaling
adhesion G protein-coupled receptor L2a(adgrl2a)	GOTERM_BP_DIRECT	regulation of vascular permeability
adhesion G protein-coupled receptor L2a(adgrl2a)	GOTERM_BP_DIRECT	endothelial cell-cell adhesion
adhesion G protein-coupled receptor L2a(adgrl2a)	GOTERM_CC_DIRECT	plasma membrane
adhesion G protein-coupled receptor L2a(adgrl2a)	GOTERM_CC_DIRECT	membrane
adhesion G protein-coupled receptor L2a(adgrl2a)	GOTERM_MF_DIRECT	transmembrane signaling receptor activity
adhesion G protein-coupled receptor L2a(adgrl2a)	GOTERM_MF_DIRECT	G protein-coupled receptor activity
adhesion G protein-coupled receptor L2a(adgrl2a)	GOTERM_MF_DIRECT	carbohydrate binding
adhesion G protein-coupled receptor L2a(adgrl2a)	INTERPRO	GPS
adhesion G protein-coupled receptor L2a(adgrl2a)	INTERPRO	GPCR_2_secretin-like
adhesion G protein-coupled receptor L2a(adgrl2a)	INTERPRO	Lectin_gal-bd_dom
adhesion G protein-coupled receptor L2a(adgrl2a)	INTERPRO	GPCR_2_extracellular_dom
adhesion G protein-coupled receptor L2a(adgrl2a)	INTERPRO	Olfac-like_dom
adhesion G protein-coupled receptor L2a(adgrl2a)	INTERPRO	GPCR_2_latrophilin_rcpt_C
adhesion G protein-coupled receptor L2a(adgrl2a)	INTERPRO	GPCR_2_latrophilin
adhesion G protein-coupled receptor L2a(adgrl2a)	INTERPRO	GPCR_2-like_7TM
adhesion G protein-coupled receptor L2a(adgrl2a)	INTERPRO	GPCR_2_secretin-like_CS
adhesion G protein-coupled receptor L2a(adgrl2a)	INTERPRO	GAIN_dom_N
adhesion G protein-coupled receptor L2a(adgrl2a)	INTERPRO	GPCR_2_extracell_dom_sf
adhesion G protein-coupled receptor L2a(adgrl2a)	INTERPRO	Lectin_gal-bd_sf
adhesion G protein-coupled receptor L2a(adgrl2a)	INTERPRO	GAIN_dom_sf
adhesion G protein-coupled receptor L2a(adgrl2a)	SMART	HormR
adhesion G protein-coupled receptor L2a(adgrl2a)	SMART	OLF
adhesion G protein-coupled receptor L2a(adgrl2a)	SMART	GPS
adhesion G protein-coupled receptor L2a(adgrl2a)	UP_KW_CELLULAR_COMPONENT	Membrane
adhesion G protein-coupled receptor L2a(adgrl2a)	UP_KW_DOMAIN	Signal
adhesion G protein-coupled receptor L2a(adgrl2a)	UP_KW_DOMAIN	Transmembrane
adhesion G protein-coupled receptor L2a(adgrl2a)	UP_KW_MOLECULAR_FUNCTION	G-protein coupled receptor
adhesion G protein-coupled receptor L2a(adgrl2a)	UP_KW_MOLECULAR_FUNCTION	Receptor
adhesion G protein-coupled receptor L2a(adgrl2a)	UP_KW_MOLECULAR_FUNCTION	Transducer
adhesion G protein-coupled receptor L2a(adgrl2a)	UP_KW_PTM	Glycoprotein
adhesion G protein-coupled receptor L2a(adgrl2a)	UP_KW_PTM	Phosphoprotein
adhesion G protein-coupled receptor L2a(adgrl2a)	UP_SEQ_FEATURE	COMPBIAS:Polar residues
adhesion G protein-coupled receptor L2a(adgrl2a)	UP_SEQ_FEATURE	DOMAIN:G-protein coupled receptors family 2 profile 1
adhesion G protein-coupled receptor L2a(adgrl2a)	UP_SEQ_FEATURE	DOMAIN:G-protein coupled receptors family 2 profile 2
adhesion G protein-coupled receptor L2a(adgrl2a)	UP_SEQ_FEATURE	DOMAIN:Olfactomedin-like
adhesion G protein-coupled receptor L2a(adgrl2a)	UP_SEQ_FEATURE	DOMAIN:SUEL-type lectin
adhesion G protein-coupled receptor L2a(adgrl2a)	UP_SEQ_FEATURE	REGION:Disordered
adhesion G protein-coupled receptor L2a(adgrl2a)	UP_SEQ_FEATURE	TRANSMEM:Helical
antizyme inhibitor 1a(azin1a)	GOTERM_BP_DIRECT	polyamine biosynthetic process
antizyme inhibitor 1a(azin1a)	GOTERM_BP_DIRECT	putrescine biosynthetic process from arginine, via ornithine
antizyme inhibitor 1a(azin1a)	GOTERM_BP_DIRECT	negative regulation of protein catabolic process
antizyme inhibitor 1a(azin1a)	GOTERM_BP_DIRECT	positive regulation of polyamine transmembrane transport
antizyme inhibitor 1a(azin1a)	GOTERM_CC_DIRECT	cytoplasm
antizyme inhibitor 1a(azin1a)	GOTERM_MF_DIRECT	catalytic activity
antizyme inhibitor 1a(azin1a)	GOTERM_MF_DIRECT	ornithine decarboxylase activity
antizyme inhibitor 1a(azin1a)	GOTERM_MF_DIRECT	ornithine decarboxylase activator activity
antizyme inhibitor 1a(azin1a)	INTERPRO	Orn/DAP/Arg_de-COase
antizyme inhibitor 1a(azin1a)	INTERPRO	Orn_de-COase
antizyme inhibitor 1a(azin1a)	INTERPRO	Ala_racemase/Decarboxylase_C
antizyme inhibitor 1a(azin1a)	INTERPRO	De-COase2_C
antizyme inhibitor 1a(azin1a)	INTERPRO	De-COase2_N
antizyme inhibitor 1a(azin1a)	INTERPRO	PLP-binding_barrel
antizyme inhibitor 1a(azin1a)	UP_SEQ_FEATURE	DOMAIN:Orn/DAP/Arg decarboxylase 2 C-terminal
antizyme inhibitor 1a(azin1a)	UP_SEQ_FEATURE	DOMAIN:Orn/DAP/Arg decarboxylase 2 N-terminal
armadillo repeat containing 1, like(armc1l)	GOTERM_BP_DIRECT	animal organ development
armadillo repeat containing 1, like(armc1l)	GOTERM_CC_DIRECT	mitochondrion
armadillo repeat containing 1, like(armc1l)	GOTERM_CC_DIRECT	mitochondrial outer membrane
armadillo repeat containing 1, like(armc1l)	GOTERM_CC_DIRECT	membrane
armadillo repeat containing 1, like(armc1l)	GOTERM_MF_DIRECT	metal ion binding
armadillo repeat containing 1, like(armc1l)	INTERPRO	Armadillo
armadillo repeat containing 1, like(armc1l)	INTERPRO	ARM-like
armadillo repeat containing 1, like(armc1l)	INTERPRO	ARM-type_fold
armadillo repeat containing 1, like(armc1l)	INTERPRO	ARMC1
armadillo repeat containing 1, like(armc1l)	INTERPRO	HMA_dom_sf
armadillo repeat containing 1, like(armc1l)	PIR_SUPERFAMILY	UCP013899
armadillo repeat containing 1, like(armc1l)	UP_KW_CELLULAR_COMPONENT	Membrane
armadillo repeat containing 1, like(armc1l)	UP_KW_CELLULAR_COMPONENT	Mitochondrion
armadillo repeat containing 1, like(armc1l)	UP_KW_CELLULAR_COMPONENT	Mitochondrion outer membrane
armadillo repeat containing 1, like(armc1l)	UP_SEQ_FEATURE	REGION:Disordered
cramped chromatin regulator homolog 1(cramp1)	GOTERM_BP_DIRECT	pattern specification process
cramped chromatin regulator homolog 1(cramp1)	GOTERM_CC_DIRECT	nucleus
cramped chromatin regulator homolog 1(cramp1)	GOTERM_MF_DIRECT	DNA binding
cramped chromatin regulator homolog 1(cramp1)	GOTERM_MF_DIRECT	chromatin binding
cramped chromatin regulator homolog 1(cramp1)	INTERPRO	SANT_dom
cramped chromatin regulator homolog 1(cramp1)	INTERPRO	Cramped-like
cramped chromatin regulator homolog 1(cramp1)	UP_KW_CELLULAR_COMPONENT	Nucleus
cramped chromatin regulator homolog 1(cramp1)	UP_KW_MOLECULAR_FUNCTION	DNA-binding
cramped chromatin regulator homolog 1(cramp1)	UP_SEQ_FEATURE	COMPBIAS:Basic and acidic residues
cramped chromatin regulator homolog 1(cramp1)	UP_SEQ_FEATURE	COMPBIAS:Polar residues
cramped chromatin regulator homolog 1(cramp1)	UP_SEQ_FEATURE	DOMAIN:SANT
cramped chromatin regulator homolog 1(cramp1)	UP_SEQ_FEATURE	REGION:Disordered
cytochrome b-245, alpha polypeptide(cyba)	GOTERM_BP_DIRECT	superoxide anion generation
cytochrome b-245, alpha polypeptide(cyba)	GOTERM_BP_DIRECT	macrophage chemotaxis
cytochrome b-245, alpha polypeptide(cyba)	GOTERM_BP_DIRECT	neutrophil migration
cytochrome b-245, alpha polypeptide(cyba)	GOTERM_CC_DIRECT	plasma membrane
cytochrome b-245, alpha polypeptide(cyba)	GOTERM_CC_DIRECT	membrane
cytochrome b-245, alpha polypeptide(cyba)	GOTERM_CC_DIRECT	NADPH oxidase complex
cytochrome b-245, alpha polypeptide(cyba)	GOTERM_MF_DIRECT	oxidoreductase activity
cytochrome b-245, alpha polypeptide(cyba)	GOTERM_MF_DIRECT	heme binding
cytochrome b-245, alpha polypeptide(cyba)	GOTERM_MF_DIRECT	metal ion binding
cytochrome b-245, alpha polypeptide(cyba)	INTERPRO	Cyt_b558_asu
cytochrome b-245, alpha polypeptide(cyba)	KEGG_PATHWAY	Phagosome
cytochrome b-245, alpha polypeptide(cyba)	KEGG_PATHWAY	NOD-like receptor signaling pathway
cytochrome b-245, alpha polypeptide(cyba)	PIR_SUPERFAMILY	Cytochr_b558a
cytochrome b-245, alpha polypeptide(cyba)	UP_KW_BIOLOGICAL_PROCESS	Electron transport
cytochrome b-245, alpha polypeptide(cyba)	UP_KW_BIOLOGICAL_PROCESS	Transport
cytochrome b-245, alpha polypeptide(cyba)	UP_KW_CELLULAR_COMPONENT	Membrane
cytochrome b-245, alpha polypeptide(cyba)	UP_KW_DOMAIN	Transmembrane
cytochrome b-245, alpha polypeptide(cyba)	UP_KW_DOMAIN	Transmembrane helix
cytochrome b-245, alpha polypeptide(cyba)	UP_KW_LIGAND	Heme
cytochrome b-245, alpha polypeptide(cyba)	UP_KW_LIGAND	Iron
cytochrome b-245, alpha polypeptide(cyba)	UP_KW_LIGAND	Metal-binding
cytochrome b-245, alpha polypeptide(cyba)	UP_KW_LIGAND	NADP
cytochrome b-245, alpha polypeptide(cyba)	UP_KW_MOLECULAR_FUNCTION	Oxidoreductase
cytochrome b-245, alpha polypeptide(cyba)	UP_SEQ_FEATURE	REGION:Disordered
cytochrome b-245, alpha polypeptide(cyba)	UP_SEQ_FEATURE	TRANSMEM:Helical
DEAD (Asp-Glu-Ala-Asp) box polypeptide 31(ddx31)	GOTERM_BP_DIRECT	ribosome biogenesis
DEAD (Asp-Glu-Ala-Asp) box polypeptide 31(ddx31)	GOTERM_CC_DIRECT	nucleus
DEAD (Asp-Glu-Ala-Asp) box polypeptide 31(ddx31)	GOTERM_MF_DIRECT	nucleotide binding
DEAD (Asp-Glu-Ala-Asp) box polypeptide 31(ddx31)	GOTERM_MF_DIRECT	nucleic acid binding
DEAD (Asp-Glu-Ala-Asp) box polypeptide 31(ddx31)	GOTERM_MF_DIRECT	RNA binding
DEAD (Asp-Glu-Ala-Asp) box polypeptide 31(ddx31)	GOTERM_MF_DIRECT	RNA helicase activity
DEAD (Asp-Glu-Ala-Asp) box polypeptide 31(ddx31)	GOTERM_MF_DIRECT	helicase activity
DEAD (Asp-Glu-Ala-Asp) box polypeptide 31(ddx31)	GOTERM_MF_DIRECT	ATP binding
DEAD (Asp-Glu-Ala-Asp) box polypeptide 31(ddx31)	GOTERM_MF_DIRECT	hydrolase activity
DEAD (Asp-Glu-Ala-Asp) box polypeptide 31(ddx31)	INTERPRO	RNA-helicase_DEAD-box_CS
DEAD (Asp-Glu-Ala-Asp) box polypeptide 31(ddx31)	INTERPRO	Helicase_C-like
DEAD (Asp-Glu-Ala-Asp) box polypeptide 31(ddx31)	INTERPRO	DEAD/DEAH_box_helicase_dom
DEAD (Asp-Glu-Ala-Asp) box polypeptide 31(ddx31)	INTERPRO	Helicase_ATP-bd
DEAD (Asp-Glu-Ala-Asp) box polypeptide 31(ddx31)	INTERPRO	RNA_helicase_DEAD_Q_motif
DEAD (Asp-Glu-Ala-Asp) box polypeptide 31(ddx31)	INTERPRO	SPB4-like_CTE
DEAD (Asp-Glu-Ala-Asp) box polypeptide 31(ddx31)	INTERPRO	P-loop_NTPase
DEAD (Asp-Glu-Ala-Asp) box polypeptide 31(ddx31)	SMART	DEXDc
DEAD (Asp-Glu-Ala-Asp) box polypeptide 31(ddx31)	SMART	HELICc
DEAD (Asp-Glu-Ala-Asp) box polypeptide 31(ddx31)	SMART	DUF4217
DEAD (Asp-Glu-Ala-Asp) box polypeptide 31(ddx31)	UP_KW_LIGAND	ATP-binding
DEAD (Asp-Glu-Ala-Asp) box polypeptide 31(ddx31)	UP_KW_MOLECULAR_FUNCTION	Helicase
DEAD (Asp-Glu-Ala-Asp) box polypeptide 31(ddx31)	UP_KW_MOLECULAR_FUNCTION	Hydrolase
DEAD (Asp-Glu-Ala-Asp) box polypeptide 31(ddx31)	UP_KW_MOLECULAR_FUNCTION	RNA-binding
DEAD (Asp-Glu-Ala-Asp) box polypeptide 31(ddx31)	UP_SEQ_FEATURE	COMPBIAS:Basic and acidic residues
DEAD (Asp-Glu-Ala-Asp) box polypeptide 31(ddx31)	UP_SEQ_FEATURE	COMPBIAS:Basic residues
DEAD (Asp-Glu-Ala-Asp) box polypeptide 31(ddx31)	UP_SEQ_FEATURE	COMPBIAS:Polar residues
DEAD (Asp-Glu-Ala-Asp) box polypeptide 31(ddx31)	UP_SEQ_FEATURE	DOMAIN:DEAD-box RNA helicase Q
DEAD (Asp-Glu-Ala-Asp) box polypeptide 31(ddx31)	UP_SEQ_FEATURE	DOMAIN:Helicase ATP-binding
DEAD (Asp-Glu-Ala-Asp) box polypeptide 31(ddx31)	UP_SEQ_FEATURE	DOMAIN:Helicase C-terminal
DEAD (Asp-Glu-Ala-Asp) box polypeptide 31(ddx31)	UP_SEQ_FEATURE	MOTIF:Q motif
DEAD (Asp-Glu-Ala-Asp) box polypeptide 31(ddx31)	UP_SEQ_FEATURE	REGION:Disordered
diacylglycerol O-acyltransferase 1b(dgat1b)	GOTERM_BP_DIRECT	response to yeast
diacylglycerol O-acyltransferase 1b(dgat1b)	GOTERM_BP_DIRECT	triglyceride biosynthetic process
diacylglycerol O-acyltransferase 1b(dgat1b)	GOTERM_CC_DIRECT	endoplasmic reticulum
diacylglycerol O-acyltransferase 1b(dgat1b)	GOTERM_CC_DIRECT	endoplasmic reticulum membrane
diacylglycerol O-acyltransferase 1b(dgat1b)	GOTERM_CC_DIRECT	membrane
diacylglycerol O-acyltransferase 1b(dgat1b)	GOTERM_MF_DIRECT	diacylglycerol O-acyltransferase activity
diacylglycerol O-acyltransferase 1b(dgat1b)	GOTERM_MF_DIRECT	O-acyltransferase activity
diacylglycerol O-acyltransferase 1b(dgat1b)	GOTERM_MF_DIRECT	transferase activity
diacylglycerol O-acyltransferase 1b(dgat1b)	GOTERM_MF_DIRECT	acyltransferase activity
diacylglycerol O-acyltransferase 1b(dgat1b)	GOTERM_MF_DIRECT	retinol O-fatty-acyltransferase activity
diacylglycerol O-acyltransferase 1b(dgat1b)	INTERPRO	MBOAT_fam
diacylglycerol O-acyltransferase 1b(dgat1b)	INTERPRO	Oat_ACAT_DAG_ARE
diacylglycerol O-acyltransferase 1b(dgat1b)	INTERPRO	Diacylglycerol_acylTrfase1
diacylglycerol O-acyltransferase 1b(dgat1b)	KEGG_PATHWAY	Glycerolipid metabolism
diacylglycerol O-acyltransferase 1b(dgat1b)	KEGG_PATHWAY	Retinol metabolism
diacylglycerol O-acyltransferase 1b(dgat1b)	KEGG_PATHWAY	Metabolic pathways
diacylglycerol O-acyltransferase 1b(dgat1b)	PIR_SUPERFAMILY	Oat_ACAT_DAG_ARE
diacylglycerol O-acyltransferase 1b(dgat1b)	PIR_SUPERFAMILY	Oat_dag
diacylglycerol O-acyltransferase 1b(dgat1b)	UP_KW_CELLULAR_COMPONENT	Membrane
diacylglycerol O-acyltransferase 1b(dgat1b)	UP_KW_DOMAIN	Transmembrane
diacylglycerol O-acyltransferase 1b(dgat1b)	UP_KW_MOLECULAR_FUNCTION	Transferase
diacylglycerol O-acyltransferase 1b(dgat1b)	UP_SEQ_FEATURE	TRANSMEM:Helical
ephrin-B3a(efnb3a)	GOTERM_BP_DIRECT	axon guidance
ephrin-B3a(efnb3a)	GOTERM_BP_DIRECT	ephrin receptor signaling pathway
ephrin-B3a(efnb3a)	GOTERM_CC_DIRECT	plasma membrane
ephrin-B3a(efnb3a)	GOTERM_CC_DIRECT	membrane
ephrin-B3a(efnb3a)	GOTERM_CC_DIRECT	presynaptic membrane
ephrin-B3a(efnb3a)	GOTERM_CC_DIRECT	glutamatergic synapse
ephrin-B3a(efnb3a)	GOTERM_MF_DIRECT	ephrin receptor binding
ephrin-B3a(efnb3a)	INTERPRO	Ephrin_RBD
ephrin-B3a(efnb3a)	INTERPRO	Cupredoxin
ephrin-B3a(efnb3a)	INTERPRO	Ephrin_CS
ephrin-B3a(efnb3a)	INTERPRO	Ephrin
ephrin-B3a(efnb3a)	UP_KW_CELLULAR_COMPONENT	Membrane
ephrin-B3a(efnb3a)	UP_KW_DOMAIN	Signal
ephrin-B3a(efnb3a)	UP_KW_DOMAIN	Transmembrane
ephrin-B3a(efnb3a)	UP_KW_DOMAIN	Transmembrane helix
ephrin-B3a(efnb3a)	UP_KW_PTM	Glycoprotein
ephrin-B3a(efnb3a)	UP_KW_PTM	Disulfide bond
ephrin-B3a(efnb3a)	UP_SEQ_FEATURE	DOMAIN:Ephrin RBD
ephrin-B3a(efnb3a)	UP_SEQ_FEATURE	REGION:Disordered
ephrin-B3a(efnb3a)	UP_SEQ_FEATURE	TRANSMEM:Helical
extended synaptotagmin-like protein 2a(esyt2a)	COG_ONTOLOGY	General function prediction only
extended synaptotagmin-like protein 2a(esyt2a)	GOTERM_BP_DIRECT	lipid transport
extended synaptotagmin-like protein 2a(esyt2a)	GOTERM_BP_DIRECT	endoplasmic reticulum-plasma membrane tethering
extended synaptotagmin-like protein 2a(esyt2a)	GOTERM_CC_DIRECT	endoplasmic reticulum
extended synaptotagmin-like protein 2a(esyt2a)	GOTERM_CC_DIRECT	endoplasmic reticulum membrane
extended synaptotagmin-like protein 2a(esyt2a)	GOTERM_CC_DIRECT	plasma membrane
extended synaptotagmin-like protein 2a(esyt2a)	GOTERM_CC_DIRECT	membrane
extended synaptotagmin-like protein 2a(esyt2a)	GOTERM_MF_DIRECT	calcium ion binding
extended synaptotagmin-like protein 2a(esyt2a)	GOTERM_MF_DIRECT	calcium-dependent phospholipid binding
extended synaptotagmin-like protein 2a(esyt2a)	GOTERM_MF_DIRECT	lipid binding
extended synaptotagmin-like protein 2a(esyt2a)	GOTERM_MF_DIRECT	phosphatidylethanolamine binding
extended synaptotagmin-like protein 2a(esyt2a)	GOTERM_MF_DIRECT	phosphatidylcholine binding
extended synaptotagmin-like protein 2a(esyt2a)	GOTERM_MF_DIRECT	phosphatidylinositol binding
extended synaptotagmin-like protein 2a(esyt2a)	INTERPRO	C2_dom
extended synaptotagmin-like protein 2a(esyt2a)	INTERPRO	SMP_LBD
extended synaptotagmin-like protein 2a(esyt2a)	INTERPRO	C2_domain_sf
extended synaptotagmin-like protein 2a(esyt2a)	INTERPRO	Ext_Synaptotagmin_C2A
extended synaptotagmin-like protein 2a(esyt2a)	INTERPRO	Ext_Synaptotagmin_C2B
extended synaptotagmin-like protein 2a(esyt2a)	INTERPRO	C2C_KIAA1228
extended synaptotagmin-like protein 2a(esyt2a)	INTERPRO	Synaptotagmin_SMP
extended synaptotagmin-like protein 2a(esyt2a)	INTERPRO	Extended_Synaptotagmin
extended synaptotagmin-like protein 2a(esyt2a)	SMART	C2
extended synaptotagmin-like protein 2a(esyt2a)	UP_KW_BIOLOGICAL_PROCESS	Lipid transport
extended synaptotagmin-like protein 2a(esyt2a)	UP_KW_BIOLOGICAL_PROCESS	Transport
extended synaptotagmin-like protein 2a(esyt2a)	UP_KW_CELLULAR_COMPONENT	Endoplasmic reticulum
extended synaptotagmin-like protein 2a(esyt2a)	UP_KW_CELLULAR_COMPONENT	Membrane
extended synaptotagmin-like protein 2a(esyt2a)	UP_KW_CELLULAR_COMPONENT	Cell membrane
extended synaptotagmin-like protein 2a(esyt2a)	UP_KW_DOMAIN	Repeat
extended synaptotagmin-like protein 2a(esyt2a)	UP_KW_DOMAIN	Transmembrane
extended synaptotagmin-like protein 2a(esyt2a)	UP_KW_DOMAIN	Transmembrane helix
extended synaptotagmin-like protein 2a(esyt2a)	UP_KW_LIGAND	Calcium
extended synaptotagmin-like protein 2a(esyt2a)	UP_KW_LIGAND	Lipid-binding
extended synaptotagmin-like protein 2a(esyt2a)	UP_SEQ_FEATURE	COMPBIAS:Basic and acidic residues
extended synaptotagmin-like protein 2a(esyt2a)	UP_SEQ_FEATURE	COMPBIAS:Pro residues
extended synaptotagmin-like protein 2a(esyt2a)	UP_SEQ_FEATURE	DOMAIN:C2
extended synaptotagmin-like protein 2a(esyt2a)	UP_SEQ_FEATURE	DOMAIN:SMP-LTD
extended synaptotagmin-like protein 2a(esyt2a)	UP_SEQ_FEATURE	REGION:Disordered
extended synaptotagmin-like protein 2a(esyt2a)	UP_SEQ_FEATURE	TRANSMEM:Helical
general transcription factor IIIC, polypeptide 3(gtf3c3)	GOTERM_BP_DIRECT	transcription by RNA polymerase III
general transcription factor IIIC, polypeptide 3(gtf3c3)	GOTERM_CC_DIRECT	transcription factor TFIIIC complex
general transcription factor IIIC, polypeptide 3(gtf3c3)	INTERPRO	TPR-like_helical_dom_sf
general transcription factor IIIC, polypeptide 3(gtf3c3)	INTERPRO	TPR_rpt
general transcription factor IIIC, polypeptide 3(gtf3c3)	INTERPRO	Tfc4/TFIIIC-102/Sfc4
general transcription factor IIIC, polypeptide 3(gtf3c3)	SMART	TPR
general transcription factor IIIC, polypeptide 3(gtf3c3)	UP_KW_DOMAIN	TPR repeat
general transcription factor IIIC, polypeptide 3(gtf3c3)	UP_SEQ_FEATURE	COMPBIAS:Acidic residues
general transcription factor IIIC, polypeptide 3(gtf3c3)	UP_SEQ_FEATURE	COMPBIAS:Basic and acidic residues
general transcription factor IIIC, polypeptide 3(gtf3c3)	UP_SEQ_FEATURE	REGION:Disordered
general transcription factor IIIC, polypeptide 3(gtf3c3)	UP_SEQ_FEATURE	REPEAT:TPR
GLI family zinc finger 2a(gli2a)	COG_ONTOLOGY	Transcription / Cell division and chromosome partitioning
GLI family zinc finger 2a(gli2a)	GOTERM_BP_DIRECT	somitogenesis
GLI family zinc finger 2a(gli2a)	GOTERM_BP_DIRECT	regulation of transcription by RNA polymerase II
GLI family zinc finger 2a(gli2a)	GOTERM_BP_DIRECT	smoothened signaling pathway
GLI family zinc finger 2a(gli2a)	GOTERM_BP_DIRECT	nervous system development
GLI family zinc finger 2a(gli2a)	GOTERM_BP_DIRECT	axon guidance
GLI family zinc finger 2a(gli2a)	GOTERM_BP_DIRECT	brain development
GLI family zinc finger 2a(gli2a)	GOTERM_BP_DIRECT	muscle organ development
GLI family zinc finger 2a(gli2a)	GOTERM_BP_DIRECT	blood circulation
GLI family zinc finger 2a(gli2a)	GOTERM_BP_DIRECT	motor neuron axon guidance
GLI family zinc finger 2a(gli2a)	GOTERM_BP_DIRECT	dorsal/ventral pattern formation
GLI family zinc finger 2a(gli2a)	GOTERM_BP_DIRECT	floor plate formation
GLI family zinc finger 2a(gli2a)	GOTERM_BP_DIRECT	somatic motor neuron differentiation
GLI family zinc finger 2a(gli2a)	GOTERM_BP_DIRECT	neural tube patterning
GLI family zinc finger 2a(gli2a)	GOTERM_BP_DIRECT	optic nerve formation
GLI family zinc finger 2a(gli2a)	GOTERM_BP_DIRECT	central nervous system neuron differentiation
GLI family zinc finger 2a(gli2a)	GOTERM_BP_DIRECT	pituitary gland development
GLI family zinc finger 2a(gli2a)	GOTERM_BP_DIRECT	adenohypophysis development
GLI family zinc finger 2a(gli2a)	GOTERM_BP_DIRECT	endocrine pancreas development
GLI family zinc finger 2a(gli2a)	GOTERM_BP_DIRECT	retinal ganglion cell axon guidance
GLI family zinc finger 2a(gli2a)	GOTERM_BP_DIRECT	glomerulus development
GLI family zinc finger 2a(gli2a)	GOTERM_BP_DIRECT	odontogenesis
GLI family zinc finger 2a(gli2a)	GOTERM_BP_DIRECT	muscle cell fate specification
GLI family zinc finger 2a(gli2a)	GOTERM_BP_DIRECT	embryonic digestive tract morphogenesis
GLI family zinc finger 2a(gli2a)	GOTERM_BP_DIRECT	post-embryonic foregut morphogenesis
GLI family zinc finger 2a(gli2a)	GOTERM_BP_DIRECT	pronephros development
GLI family zinc finger 2a(gli2a)	GOTERM_BP_DIRECT	adenohypophysis morphogenesis
GLI family zinc finger 2a(gli2a)	GOTERM_BP_DIRECT	regulation of neurogenesis
GLI family zinc finger 2a(gli2a)	GOTERM_BP_DIRECT	striated muscle cell development
GLI family zinc finger 2a(gli2a)	GOTERM_BP_DIRECT	3'-UTR-mediated mRNA stabilization
GLI family zinc finger 2a(gli2a)	GOTERM_CC_DIRECT	nucleus
GLI family zinc finger 2a(gli2a)	GOTERM_CC_DIRECT	non-motile cilium
GLI family zinc finger 2a(gli2a)	GOTERM_MF_DIRECT	RNA polymerase II transcription regulatory region sequence-specific DNA binding
GLI family zinc finger 2a(gli2a)	GOTERM_MF_DIRECT	RNA polymerase II cis-regulatory region sequence-specific DNA binding
GLI family zinc finger 2a(gli2a)	GOTERM_MF_DIRECT	DNA-binding transcription factor activity, RNA polymerase II-specific
GLI family zinc finger 2a(gli2a)	GOTERM_MF_DIRECT	sequence-specific DNA binding
GLI family zinc finger 2a(gli2a)	GOTERM_MF_DIRECT	metal ion binding
GLI family zinc finger 2a(gli2a)	INTERPRO	Znf_C2H2_type
GLI family zinc finger 2a(gli2a)	INTERPRO	Znf_C2H2_sf
GLI family zinc finger 2a(gli2a)	INTERPRO	GLI-like
GLI family zinc finger 2a(gli2a)	KEGG_PATHWAY	Hedgehog signaling pathway
GLI family zinc finger 2a(gli2a)	SMART	ZnF_C2H2
GLI family zinc finger 2a(gli2a)	UP_KW_DOMAIN	Repeat
GLI family zinc finger 2a(gli2a)	UP_KW_LIGAND	Zinc
GLI family zinc finger 2a(gli2a)	UP_SEQ_FEATURE	COMPBIAS:Basic and acidic residues
GLI family zinc finger 2a(gli2a)	UP_SEQ_FEATURE	COMPBIAS:Polar residues
GLI family zinc finger 2a(gli2a)	UP_SEQ_FEATURE	DOMAIN:C2H2-type
GLI family zinc finger 2a(gli2a)	UP_SEQ_FEATURE	REGION:Disordered
lecithin-cholesterol acyltransferase(lcat)	GOTERM_BP_DIRECT	lipid metabolic process
lecithin-cholesterol acyltransferase(lcat)	GOTERM_BP_DIRECT	steroid metabolic process
lecithin-cholesterol acyltransferase(lcat)	GOTERM_BP_DIRECT	cholesterol metabolic process
lecithin-cholesterol acyltransferase(lcat)	GOTERM_CC_DIRECT	extracellular space
lecithin-cholesterol acyltransferase(lcat)	GOTERM_MF_DIRECT	phosphatidylcholine-sterol O-acyltransferase activity
lecithin-cholesterol acyltransferase(lcat)	GOTERM_MF_DIRECT	O-acyltransferase activity
lecithin-cholesterol acyltransferase(lcat)	GOTERM_MF_DIRECT	transferase activity
lecithin-cholesterol acyltransferase(lcat)	GOTERM_MF_DIRECT	acyltransferase activity
lecithin-cholesterol acyltransferase(lcat)	INTERPRO	LACT/PDAT_acylTrfase
lecithin-cholesterol acyltransferase(lcat)	INTERPRO	AB_hydrolase_fold
lecithin-cholesterol acyltransferase(lcat)	KEGG_PATHWAY	Glycerophospholipid metabolism
lecithin-cholesterol acyltransferase(lcat)	UP_KW_DOMAIN	Signal
lecithin-cholesterol acyltransferase(lcat)	UP_KW_MOLECULAR_FUNCTION	Acyltransferase
lecithin-cholesterol acyltransferase(lcat)	UP_KW_MOLECULAR_FUNCTION	Transferase
midkine b(mdkb)	GOTERM_BP_DIRECT	nervous system development
midkine b(mdkb)	GOTERM_BP_DIRECT	brain development
midkine b(mdkb)	GOTERM_BP_DIRECT	neural crest formation
midkine b(mdkb)	GOTERM_BP_DIRECT	positive regulation of neuron differentiation
midkine b(mdkb)	GOTERM_BP_DIRECT	positive regulation of cell division
midkine b(mdkb)	GOTERM_CC_DIRECT	extracellular region
midkine b(mdkb)	GOTERM_MF_DIRECT	protein binding
midkine b(mdkb)	GOTERM_MF_DIRECT	growth factor activity
midkine b(mdkb)	GOTERM_MF_DIRECT	heparin binding
midkine b(mdkb)	INTERPRO	Midkine_heparin-bd_GF
midkine b(mdkb)	INTERPRO	PTN/MK_N_dom
midkine b(mdkb)	INTERPRO	PTN/MK_C_dom
midkine b(mdkb)	INTERPRO	PTN/MK_diS_sf
midkine b(mdkb)	INTERPRO	PTN/MK_N_dom_sf
midkine b(mdkb)	INTERPRO	PTN/MK_C_dom_sf
midkine b(mdkb)	SMART	PTN
midkine b(mdkb)	UP_KW_CELLULAR_COMPONENT	Secreted
midkine b(mdkb)	UP_KW_DOMAIN	Signal
midkine b(mdkb)	UP_KW_MOLECULAR_FUNCTION	Developmental protein
midkine b(mdkb)	UP_KW_MOLECULAR_FUNCTION	Mitogen
midkine b(mdkb)	UP_KW_MOLECULAR_FUNCTION	Developmental protein
midkine b(mdkb)	UP_SEQ_FEATURE	COMPBIAS:Basic and acidic residues
midkine b(mdkb)	UP_SEQ_FEATURE	DOMAIN:Pleiotrophin/Midkine C-terminal
midkine b(mdkb)	UP_SEQ_FEATURE	DOMAIN:Pleiotrophin/Midkine N-terminal
midkine b(mdkb)	UP_SEQ_FEATURE	REGION:Disordered
NOVA alternative splicing regulator 2(nova2)	GOTERM_BP_DIRECT	regulation of alternative mRNA splicing, via spliceosome
NOVA alternative splicing regulator 2(nova2)	GOTERM_BP_DIRECT	mRNA splicing, via spliceosome
NOVA alternative splicing regulator 2(nova2)	GOTERM_CC_DIRECT	nucleus
NOVA alternative splicing regulator 2(nova2)	GOTERM_CC_DIRECT	cytoplasm
NOVA alternative splicing regulator 2(nova2)	GOTERM_MF_DIRECT	nucleic acid binding
NOVA alternative splicing regulator 2(nova2)	GOTERM_MF_DIRECT	RNA binding
NOVA alternative splicing regulator 2(nova2)	GOTERM_MF_DIRECT	mRNA binding
NOVA alternative splicing regulator 2(nova2)	INTERPRO	KH_dom
NOVA alternative splicing regulator 2(nova2)	INTERPRO	KH_dom_type_1
NOVA alternative splicing regulator 2(nova2)	INTERPRO	KH_dom_type_1_sf
NOVA alternative splicing regulator 2(nova2)	INTERPRO	KH-I_NOVA_rpt3
NOVA alternative splicing regulator 2(nova2)	INTERPRO	KH-I_NOVA_rpt1
NOVA alternative splicing regulator 2(nova2)	INTERPRO	KH-I_NOVA_rpt2
NOVA alternative splicing regulator 2(nova2)	SMART	KH
NOVA alternative splicing regulator 2(nova2)	UP_KW_BIOLOGICAL_PROCESS	mRNA processing
NOVA alternative splicing regulator 2(nova2)	UP_KW_BIOLOGICAL_PROCESS	mRNA splicing
NOVA alternative splicing regulator 2(nova2)	UP_KW_DOMAIN	Repeat
NOVA alternative splicing regulator 2(nova2)	UP_SEQ_FEATURE	COMPBIAS:Basic and acidic residues
NOVA alternative splicing regulator 2(nova2)	UP_SEQ_FEATURE	COMPBIAS:Polar residues
NOVA alternative splicing regulator 2(nova2)	UP_SEQ_FEATURE	DOMAIN:K Homology
NOVA alternative splicing regulator 2(nova2)	UP_SEQ_FEATURE	REGION:Disordered
paraspeckle component 1(pspc1)	GOTERM_BP_DIRECT	regulation of DNA-templated transcription
paraspeckle component 1(pspc1)	GOTERM_BP_DIRECT	regulation of circadian rhythm
paraspeckle component 1(pspc1)	GOTERM_CC_DIRECT	nucleus
paraspeckle component 1(pspc1)	GOTERM_CC_DIRECT	nuclear speck
paraspeckle component 1(pspc1)	GOTERM_MF_DIRECT	nucleic acid binding
paraspeckle component 1(pspc1)	GOTERM_MF_DIRECT	RNA binding
paraspeckle component 1(pspc1)	INTERPRO	RRM_dom
paraspeckle component 1(pspc1)	INTERPRO	Nucleotide-bd_a/b_plait_sf
paraspeckle component 1(pspc1)	INTERPRO	NOPS
paraspeckle component 1(pspc1)	INTERPRO	PSP1_RRM1
paraspeckle component 1(pspc1)	INTERPRO	PSP1_RRM2
paraspeckle component 1(pspc1)	INTERPRO	RBD_domain_sf
paraspeckle component 1(pspc1)	SMART	RRM
paraspeckle component 1(pspc1)	UP_KW_CELLULAR_COMPONENT	Nucleus
paraspeckle component 1(pspc1)	UP_KW_DOMAIN	Coiled coil
paraspeckle component 1(pspc1)	UP_KW_DOMAIN	Repeat
paraspeckle component 1(pspc1)	UP_KW_MOLECULAR_FUNCTION	RNA-binding
paraspeckle component 1(pspc1)	UP_KW_PTM	Phosphoprotein
paraspeckle component 1(pspc1)	UP_SEQ_FEATURE	COMPBIAS:Polar residues
paraspeckle component 1(pspc1)	UP_SEQ_FEATURE	DOMAIN:RRM 1
paraspeckle component 1(pspc1)	UP_SEQ_FEATURE	DOMAIN:RRM 2
paraspeckle component 1(pspc1)	UP_SEQ_FEATURE	REGION:Disordered
si:ch211-51h9.7(si:ch211-51h9.7)	INTERPRO	CULT
si:ch211-51h9.7(si:ch211-51h9.7)	UP_KW_DOMAIN	Signal
si:ch211-51h9.7(si:ch211-51h9.7)	UP_SEQ_FEATURE	DOMAIN:CULT
SIX homeobox 7(six7)	GOTERM_BP_DIRECT	eye development
SIX homeobox 7(six7)	GOTERM_BP_DIRECT	compound eye photoreceptor cell differentiation
SIX homeobox 7(six7)	GOTERM_BP_DIRECT	regulation of transcription by RNA polymerase II
SIX homeobox 7(six7)	GOTERM_BP_DIRECT	gene expression
SIX homeobox 7(six7)	GOTERM_BP_DIRECT	retinal cone cell development
SIX homeobox 7(six7)	GOTERM_BP_DIRECT	embryonic camera-type eye morphogenesis
SIX homeobox 7(six7)	GOTERM_CC_DIRECT	nucleus
SIX homeobox 7(six7)	GOTERM_CC_DIRECT	transcription regulator complex
SIX homeobox 7(six7)	GOTERM_MF_DIRECT	RNA polymerase II cis-regulatory region sequence-specific DNA binding
SIX homeobox 7(six7)	GOTERM_MF_DIRECT	DNA-binding transcription factor activity, RNA polymerase II-specific
SIX homeobox 7(six7)	GOTERM_MF_DIRECT	DNA binding
SIX homeobox 7(six7)	GOTERM_MF_DIRECT	double-stranded DNA binding
SIX homeobox 7(six7)	INTERPRO	HD
SIX homeobox 7(six7)	INTERPRO	Homeodomain-like_sf
SIX homeobox 7(six7)	INTERPRO	SIX1_SD
SIX homeobox 7(six7)	SMART	HOX
SIX homeobox 7(six7)	UP_SEQ_FEATURE	COMPBIAS:Polar residues
SIX homeobox 7(six7)	UP_SEQ_FEATURE	DNA_BIND:Homeobox
SIX homeobox 7(six7)	UP_SEQ_FEATURE	DOMAIN:Homeobox
SIX homeobox 7(six7)	UP_SEQ_FEATURE	REGION:Disordered
SMAD family member 6b(smad6b)	GOTERM_BP_DIRECT	regulation of DNA-templated transcription
SMAD family member 6b(smad6b)	GOTERM_BP_DIRECT	regulation of transcription by RNA polymerase II
SMAD family member 6b(smad6b)	GOTERM_BP_DIRECT	anatomical structure morphogenesis
SMAD family member 6b(smad6b)	GOTERM_BP_DIRECT	cell differentiation
SMAD family member 6b(smad6b)	GOTERM_BP_DIRECT	camera-type eye development
SMAD family member 6b(smad6b)	GOTERM_BP_DIRECT	SMAD protein signal transduction
SMAD family member 6b(smad6b)	GOTERM_CC_DIRECT	nucleus
SMAD family member 6b(smad6b)	GOTERM_CC_DIRECT	transcription regulator complex
SMAD family member 6b(smad6b)	GOTERM_CC_DIRECT	cytoplasm
SMAD family member 6b(smad6b)	GOTERM_CC_DIRECT	heteromeric SMAD protein complex
SMAD family member 6b(smad6b)	GOTERM_MF_DIRECT	metal ion binding
SMAD family member 6b(smad6b)	GOTERM_MF_DIRECT	I-SMAD binding
SMAD family member 6b(smad6b)	GOTERM_MF_DIRECT	transcription regulator inhibitor activity
SMAD family member 6b(smad6b)	INTERPRO	SMAD_dom_Dwarfin-type
SMAD family member 6b(smad6b)	INTERPRO	MAD_homology1_Dwarfin-type
SMAD family member 6b(smad6b)	INTERPRO	SMAD_FHA_dom_sf
SMAD family member 6b(smad6b)	INTERPRO	MAD_homology_MH1
SMAD family member 6b(smad6b)	INTERPRO	Dwarfin
SMAD family member 6b(smad6b)	INTERPRO	SMAD-like_dom_sf
SMAD family member 6b(smad6b)	INTERPRO	SMAD_MH1_sf
SMAD family member 6b(smad6b)	KEGG_PATHWAY	TGF-beta signaling pathway
SMAD family member 6b(smad6b)	SMART	DWA
SMAD family member 6b(smad6b)	SMART	DWB
SMAD family member 6b(smad6b)	UP_KW_CELLULAR_COMPONENT	Nucleus
SMAD family member 6b(smad6b)	UP_KW_CELLULAR_COMPONENT	Cytoplasm
SMAD family member 6b(smad6b)	UP_KW_LIGAND	Metal-binding
SMAD family member 6b(smad6b)	UP_KW_LIGAND	Zinc
SMAD family member 6b(smad6b)	UP_SEQ_FEATURE	COMPBIAS:Polar residues
SMAD family member 6b(smad6b)	UP_SEQ_FEATURE	DOMAIN:MH1
SMAD family member 6b(smad6b)	UP_SEQ_FEATURE	DOMAIN:MH2
SMAD family member 6b(smad6b)	UP_SEQ_FEATURE	REGION:Disordered
solute carrier family 38 member 5b(slc38a5b)	GOTERM_BP_DIRECT	glutamine transport
solute carrier family 38 member 5b(slc38a5b)	GOTERM_BP_DIRECT	glycine transport
solute carrier family 38 member 5b(slc38a5b)	GOTERM_BP_DIRECT	serine transport
solute carrier family 38 member 5b(slc38a5b)	GOTERM_BP_DIRECT	L-histidine transmembrane transport
solute carrier family 38 member 5b(slc38a5b)	GOTERM_CC_DIRECT	plasma membrane
solute carrier family 38 member 5b(slc38a5b)	GOTERM_CC_DIRECT	membrane
solute carrier family 38 member 5b(slc38a5b)	GOTERM_MF_DIRECT	L-glutamine transmembrane transporter activity
solute carrier family 38 member 5b(slc38a5b)	GOTERM_MF_DIRECT	glycine transmembrane transporter activity
solute carrier family 38 member 5b(slc38a5b)	INTERPRO	AA_transpt_TM
solute carrier family 38 member 5b(slc38a5b)	UP_KW_CELLULAR_COMPONENT	Membrane
solute carrier family 38 member 5b(slc38a5b)	UP_KW_DOMAIN	Transmembrane
solute carrier family 38 member 5b(slc38a5b)	UP_SEQ_FEATURE	COMPBIAS:Basic and acidic residues
solute carrier family 38 member 5b(slc38a5b)	UP_SEQ_FEATURE	DOMAIN:Amino acid transporter transmembrane
solute carrier family 38 member 5b(slc38a5b)	UP_SEQ_FEATURE	REGION:Disordered
solute carrier family 38 member 5b(slc38a5b)	UP_SEQ_FEATURE	TRANSMEM:Helical
sulfatase modifying factor 2(sumf2)	GOTERM_BP_DIRECT	biological_process
sulfatase modifying factor 2(sumf2)	GOTERM_CC_DIRECT	endoplasmic reticulum
sulfatase modifying factor 2(sumf2)	GOTERM_MF_DIRECT	molecular_function
sulfatase modifying factor 2(sumf2)	INTERPRO	SUMF_dom
sulfatase modifying factor 2(sumf2)	INTERPRO	CTDL_fold
sulfatase modifying factor 2(sumf2)	INTERPRO	SUMF_sf
sulfatase modifying factor 2(sumf2)	INTERPRO	Sulfatase_Mod_Factor_Kinase
sulfatase modifying factor 2(sumf2)	UP_KW_DOMAIN	Signal
sulfatase modifying factor 2(sumf2)	UP_SEQ_FEATURE	DOMAIN:Sulfatase-modifying factor enzyme
telomerase reverse transcriptase(tert)	GOTERM_BP_DIRECT	telomere maintenance via telomerase
telomerase reverse transcriptase(tert)	GOTERM_BP_DIRECT	spermatogenesis
telomerase reverse transcriptase(tert)	GOTERM_BP_DIRECT	hemopoiesis
telomerase reverse transcriptase(tert)	GOTERM_BP_DIRECT	erythrocyte maturation
telomerase reverse transcriptase(tert)	GOTERM_BP_DIRECT	intestinal epithelial structure maintenance
telomerase reverse transcriptase(tert)	GOTERM_BP_DIRECT	negative regulation of cellular senescence
telomerase reverse transcriptase(tert)	GOTERM_CC_DIRECT	telomerase catalytic core complex
telomerase reverse transcriptase(tert)	GOTERM_CC_DIRECT	chromosome, telomeric region
telomerase reverse transcriptase(tert)	GOTERM_CC_DIRECT	nucleus
telomerase reverse transcriptase(tert)	GOTERM_CC_DIRECT	chromosome
telomerase reverse transcriptase(tert)	GOTERM_MF_DIRECT	DNA binding
telomerase reverse transcriptase(tert)	GOTERM_MF_DIRECT	telomerase activity
telomerase reverse transcriptase(tert)	GOTERM_MF_DIRECT	RNA-directed DNA polymerase activity
telomerase reverse transcriptase(tert)	GOTERM_MF_DIRECT	transferase activity
telomerase reverse transcriptase(tert)	GOTERM_MF_DIRECT	nucleotidyltransferase activity
telomerase reverse transcriptase(tert)	GOTERM_MF_DIRECT	telomeric DNA binding
telomerase reverse transcriptase(tert)	GOTERM_MF_DIRECT	metal ion binding
telomerase reverse transcriptase(tert)	GOTERM_MF_DIRECT	telomerase RNA binding
telomerase reverse transcriptase(tert)	INTERPRO	RT_dom
telomerase reverse transcriptase(tert)	INTERPRO	Telomerase_RT
telomerase reverse transcriptase(tert)	INTERPRO	Telomerase_RBD
telomerase reverse transcriptase(tert)	INTERPRO	DNA/RNA_pol_sf
telomerase reverse transcriptase(tert)	INTERPRO	TERT_C
telomerase reverse transcriptase(tert)	SMART	Telomerase_RBD
telomerase reverse transcriptase(tert)	UP_KW_CELLULAR_COMPONENT	Chromosome
telomerase reverse transcriptase(tert)	UP_KW_CELLULAR_COMPONENT	Nucleus
telomerase reverse transcriptase(tert)	UP_KW_CELLULAR_COMPONENT	Telomere
telomerase reverse transcriptase(tert)	UP_KW_LIGAND	Magnesium
telomerase reverse transcriptase(tert)	UP_KW_MOLECULAR_FUNCTION	Nucleotidyltransferase
telomerase reverse transcriptase(tert)	UP_KW_MOLECULAR_FUNCTION	RNA-directed DNA polymerase
telomerase reverse transcriptase(tert)	UP_KW_MOLECULAR_FUNCTION	Transferase
telomerase reverse transcriptase(tert)	UP_SEQ_FEATURE	DOMAIN:Reverse transcriptase
telomerase reverse transcriptase(tert)	UP_SEQ_FEATURE	REGION:Disordered
transcription factor 7 like 1a(tcf7l1a)	GOTERM_BP_DIRECT	regulation of transcription by RNA polymerase II
transcription factor 7 like 1a(tcf7l1a)	GOTERM_BP_DIRECT	heart development
transcription factor 7 like 1a(tcf7l1a)	GOTERM_BP_DIRECT	positive regulation of cell population proliferation
transcription factor 7 like 1a(tcf7l1a)	GOTERM_BP_DIRECT	cell proliferation in dorsal spinal cord
transcription factor 7 like 1a(tcf7l1a)	GOTERM_BP_DIRECT	Wnt signaling pathway
transcription factor 7 like 1a(tcf7l1a)	GOTERM_BP_DIRECT	rostrocaudal neural tube patterning
transcription factor 7 like 1a(tcf7l1a)	GOTERM_BP_DIRECT	negative regulation of Wnt signaling pathway
transcription factor 7 like 1a(tcf7l1a)	GOTERM_BP_DIRECT	forebrain development
transcription factor 7 like 1a(tcf7l1a)	GOTERM_BP_DIRECT	midbrain development
transcription factor 7 like 1a(tcf7l1a)	GOTERM_BP_DIRECT	embryonic camera-type eye morphogenesis
transcription factor 7 like 1a(tcf7l1a)	GOTERM_BP_DIRECT	generation of neurons
transcription factor 7 like 1a(tcf7l1a)	GOTERM_BP_DIRECT	canonical Wnt signaling pathway
transcription factor 7 like 1a(tcf7l1a)	GOTERM_BP_DIRECT	head morphogenesis
transcription factor 7 like 1a(tcf7l1a)	GOTERM_BP_DIRECT	endothelial cell fate specification
transcription factor 7 like 1a(tcf7l1a)	GOTERM_BP_DIRECT	embryonic camera-type eye formation
transcription factor 7 like 1a(tcf7l1a)	GOTERM_BP_DIRECT	negative regulation of canonical Wnt signaling pathway
transcription factor 7 like 1a(tcf7l1a)	GOTERM_CC_DIRECT	chromatin
transcription factor 7 like 1a(tcf7l1a)	GOTERM_CC_DIRECT	nucleus
transcription factor 7 like 1a(tcf7l1a)	GOTERM_CC_DIRECT	beta-catenin-TCF complex
transcription factor 7 like 1a(tcf7l1a)	GOTERM_MF_DIRECT	RNA polymerase II cis-regulatory region sequence-specific DNA binding
transcription factor 7 like 1a(tcf7l1a)	GOTERM_MF_DIRECT	DNA-binding transcription factor activity, RNA polymerase II-specific
transcription factor 7 like 1a(tcf7l1a)	GOTERM_MF_DIRECT	DNA binding
transcription factor 7 like 1a(tcf7l1a)	GOTERM_MF_DIRECT	protein binding
transcription factor 7 like 1a(tcf7l1a)	INTERPRO	HMG_box_dom
transcription factor 7 like 1a(tcf7l1a)	INTERPRO	CTNNB1-bd_N
transcription factor 7 like 1a(tcf7l1a)	INTERPRO	TCF/LEF
transcription factor 7 like 1a(tcf7l1a)	INTERPRO	Catenin-bd_sf
transcription factor 7 like 1a(tcf7l1a)	INTERPRO	HMG_box_dom_sf
transcription factor 7 like 1a(tcf7l1a)	KEGG_PATHWAY	Wnt signaling pathway
transcription factor 7 like 1a(tcf7l1a)	KEGG_PATHWAY	Adherens junction
transcription factor 7 like 1a(tcf7l1a)	KEGG_PATHWAY	Melanogenesis
transcription factor 7 like 1a(tcf7l1a)	KEGG_PATHWAY	Salmonella infection
transcription factor 7 like 1a(tcf7l1a)	SMART	HMG
transcription factor 7 like 1a(tcf7l1a)	UP_KW_BIOLOGICAL_PROCESS	Transcription
transcription factor 7 like 1a(tcf7l1a)	UP_KW_BIOLOGICAL_PROCESS	Transcription regulation
transcription factor 7 like 1a(tcf7l1a)	UP_KW_BIOLOGICAL_PROCESS	Wnt signaling pathway
transcription factor 7 like 1a(tcf7l1a)	UP_KW_CELLULAR_COMPONENT	Nucleus
transcription factor 7 like 1a(tcf7l1a)	UP_KW_MOLECULAR_FUNCTION	Activator
transcription factor 7 like 1a(tcf7l1a)	UP_KW_MOLECULAR_FUNCTION	Developmental protein
transcription factor 7 like 1a(tcf7l1a)	UP_KW_MOLECULAR_FUNCTION	DNA-binding
transcription factor 7 like 1a(tcf7l1a)	UP_KW_MOLECULAR_FUNCTION	Repressor
transcription factor 7 like 1a(tcf7l1a)	UP_KW_MOLECULAR_FUNCTION	Developmental protein
transcription factor 7 like 1a(tcf7l1a)	UP_SEQ_FEATURE	COMPBIAS:Basic and acidic residues
transcription factor 7 like 1a(tcf7l1a)	UP_SEQ_FEATURE	COMPBIAS:Polar residues
transcription factor 7 like 1a(tcf7l1a)	UP_SEQ_FEATURE	DNA_BIND:HMG box
transcription factor 7 like 1a(tcf7l1a)	UP_SEQ_FEATURE	REGION:Disordered
tubulin, alpha 1c(tuba1c)	GOTERM_BP_DIRECT	microtubule cytoskeleton organization
tubulin, alpha 1c(tuba1c)	GOTERM_BP_DIRECT	mitotic cell cycle
tubulin, alpha 1c(tuba1c)	GOTERM_BP_DIRECT	microtubule-based process
tubulin, alpha 1c(tuba1c)	GOTERM_CC_DIRECT	cytoplasm
tubulin, alpha 1c(tuba1c)	GOTERM_CC_DIRECT	cytoskeleton
tubulin, alpha 1c(tuba1c)	GOTERM_CC_DIRECT	microtubule
tubulin, alpha 1c(tuba1c)	GOTERM_MF_DIRECT	nucleotide binding
tubulin, alpha 1c(tuba1c)	GOTERM_MF_DIRECT	structural constituent of cytoskeleton
tubulin, alpha 1c(tuba1c)	GOTERM_MF_DIRECT	GTP binding
tubulin, alpha 1c(tuba1c)	GOTERM_MF_DIRECT	hydrolase activity
tubulin, alpha 1c(tuba1c)	INTERPRO	Tubulin
tubulin, alpha 1c(tuba1c)	INTERPRO	Alpha_tubulin
tubulin, alpha 1c(tuba1c)	INTERPRO	Tubulin_FtsZ_GTPase
tubulin, alpha 1c(tuba1c)	INTERPRO	Tub_FtsZ_C
tubulin, alpha 1c(tuba1c)	INTERPRO	Tubulin_CS
tubulin, alpha 1c(tuba1c)	INTERPRO	Tubulin/FtsZ_2-layer-sand-dom
tubulin, alpha 1c(tuba1c)	INTERPRO	Tubulin_C
tubulin, alpha 1c(tuba1c)	INTERPRO	Tubulin/FtsZ_GTPase_sf
tubulin, alpha 1c(tuba1c)	INTERPRO	Tubulin/FtsZ-like_C
tubulin, alpha 1c(tuba1c)	KEGG_PATHWAY	Phagosome
tubulin, alpha 1c(tuba1c)	KEGG_PATHWAY	Apoptosis
tubulin, alpha 1c(tuba1c)	KEGG_PATHWAY	Tight junction
tubulin, alpha 1c(tuba1c)	KEGG_PATHWAY	Gap junction
tubulin, alpha 1c(tuba1c)	KEGG_PATHWAY	Motor proteins
tubulin, alpha 1c(tuba1c)	KEGG_PATHWAY	Salmonella infection
tubulin, alpha 1c(tuba1c)	SMART	Tubulin
tubulin, alpha 1c(tuba1c)	SMART	Tubulin_C
tubulin, alpha 1c(tuba1c)	UP_KW_CELLULAR_COMPONENT	Cytoskeleton
tubulin, alpha 1c(tuba1c)	UP_KW_CELLULAR_COMPONENT	Microtubule
tubulin, alpha 1c(tuba1c)	UP_KW_CELLULAR_COMPONENT	Cytoplasm
tubulin, alpha 1c(tuba1c)	UP_KW_LIGAND	GTP-binding
tubulin, alpha 1c(tuba1c)	UP_KW_MOLECULAR_FUNCTION	Hydrolase
tubulin, alpha 1c(tuba1c)	UP_SEQ_FEATURE	DOMAIN:Tubulin/FtsZ 2-layer sandwich
tubulin, alpha 1c(tuba1c)	UP_SEQ_FEATURE	DOMAIN:Tubulin/FtsZ GTPase
WD repeat domain 35(wdr35)	COG_ONTOLOGY	General function prediction only
WD repeat domain 35(wdr35)	GOTERM_BP_DIRECT	cell projection organization
WD repeat domain 35(wdr35)	GOTERM_BP_DIRECT	intraciliary retrograde transport
WD repeat domain 35(wdr35)	GOTERM_BP_DIRECT	cilium assembly
WD repeat domain 35(wdr35)	GOTERM_CC_DIRECT	cytoplasm
WD repeat domain 35(wdr35)	GOTERM_CC_DIRECT	centrosome
WD repeat domain 35(wdr35)	GOTERM_CC_DIRECT	cytoskeleton
WD repeat domain 35(wdr35)	GOTERM_CC_DIRECT	cilium
WD repeat domain 35(wdr35)	GOTERM_CC_DIRECT	axoneme
WD repeat domain 35(wdr35)	GOTERM_CC_DIRECT	intraciliary transport particle A
WD repeat domain 35(wdr35)	GOTERM_CC_DIRECT	ciliary basal body
WD repeat domain 35(wdr35)	GOTERM_CC_DIRECT	cell projection
WD repeat domain 35(wdr35)	INTERPRO	WD40_rpt
WD repeat domain 35(wdr35)	INTERPRO	WD40/YVTN_repeat-like_dom_sf
WD repeat domain 35(wdr35)	INTERPRO	WDR35
WD repeat domain 35(wdr35)	INTERPRO	Apc4-like_WD40_dom
WD repeat domain 35(wdr35)	INTERPRO	WD40_repeat_dom_sf
WD repeat domain 35(wdr35)	INTERPRO	Ift122/121
WD repeat domain 35(wdr35)	PIR_SUPERFAMILY	WD_repeat_p35
WD repeat domain 35(wdr35)	SMART	WD40
WD repeat domain 35(wdr35)	UP_KW_BIOLOGICAL_PROCESS	Cilium biogenesis/degradation
WD repeat domain 35(wdr35)	UP_KW_CELLULAR_COMPONENT	Cytoskeleton
WD repeat domain 35(wdr35)	UP_KW_CELLULAR_COMPONENT	Cytoplasm
WD repeat domain 35(wdr35)	UP_KW_CELLULAR_COMPONENT	Cilium
WD repeat domain 35(wdr35)	UP_KW_DOMAIN	Repeat
WD repeat domain 35(wdr35)	UP_SEQ_FEATURE	DOMAIN:Anaphase-promoting complex subunit 4-like WD40
WD repeat domain 35(wdr35)	UP_SEQ_FEATURE	REPEAT:WD
xylosyltransferase I(xylt1)	GOTERM_BP_DIRECT	heparan sulfate proteoglycan biosynthetic process
xylosyltransferase I(xylt1)	GOTERM_BP_DIRECT	proteoglycan biosynthetic process
xylosyltransferase I(xylt1)	GOTERM_BP_DIRECT	chondroitin sulfate biosynthetic process
xylosyltransferase I(xylt1)	GOTERM_BP_DIRECT	embryonic cranial skeleton morphogenesis
xylosyltransferase I(xylt1)	GOTERM_BP_DIRECT	chondroitin sulfate proteoglycan biosynthetic process
xylosyltransferase I(xylt1)	GOTERM_CC_DIRECT	Golgi membrane
xylosyltransferase I(xylt1)	GOTERM_CC_DIRECT	membrane
xylosyltransferase I(xylt1)	GOTERM_MF_DIRECT	transferase activity
xylosyltransferase I(xylt1)	GOTERM_MF_DIRECT	glycosyltransferase activity
xylosyltransferase I(xylt1)	GOTERM_MF_DIRECT	protein xylosyltransferase activity
xylosyltransferase I(xylt1)	GOTERM_MF_DIRECT	metal ion binding
xylosyltransferase I(xylt1)	INTERPRO	Glyco_trans_14
xylosyltransferase I(xylt1)	INTERPRO	XylT_C
xylosyltransferase I(xylt1)	INTERPRO	XYLT
xylosyltransferase I(xylt1)	KEGG_PATHWAY	Glycosaminoglycan biosynthesis - chondroitin sulfate / dermatan sulfate
xylosyltransferase I(xylt1)	KEGG_PATHWAY	Glycosaminoglycan biosynthesis - heparan sulfate / heparin
xylosyltransferase I(xylt1)	KEGG_PATHWAY	Metabolic pathways
xylosyltransferase I(xylt1)	UP_KW_CELLULAR_COMPONENT	Golgi apparatus
xylosyltransferase I(xylt1)	UP_KW_CELLULAR_COMPONENT	Membrane
xylosyltransferase I(xylt1)	UP_KW_LIGAND	Metal-binding
xylosyltransferase I(xylt1)	UP_KW_MOLECULAR_FUNCTION	Glycosyltransferase
xylosyltransferase I(xylt1)	UP_KW_MOLECULAR_FUNCTION	Transferase
xylosyltransferase I(xylt1)	UP_KW_PTM	Glycoprotein
xylosyltransferase I(xylt1)	UP_KW_PTM	Disulfide bond
xylosyltransferase I(xylt1)	UP_SEQ_FEATURE	COMPBIAS:Basic and acidic residues
xylosyltransferase I(xylt1)	UP_SEQ_FEATURE	COMPBIAS:Polar residues
xylosyltransferase I(xylt1)	UP_SEQ_FEATURE	DOMAIN:Xylosyltransferase C-terminal
xylosyltransferase I(xylt1)	UP_SEQ_FEATURE	REGION:Disordered
zinc finger DHHC-type palmitoyltransferase 9(zdhhc9)	COG_ONTOLOGY	General function prediction only
zinc finger DHHC-type palmitoyltransferase 9(zdhhc9)	GOTERM_BP_DIRECT	protein targeting to membrane
zinc finger DHHC-type palmitoyltransferase 9(zdhhc9)	GOTERM_BP_DIRECT	peptidyl-L-cysteine S-palmitoylation
zinc finger DHHC-type palmitoyltransferase 9(zdhhc9)	GOTERM_BP_DIRECT	positive regulation of pyroptotic inflammatory response
zinc finger DHHC-type palmitoyltransferase 9(zdhhc9)	GOTERM_CC_DIRECT	Golgi membrane
zinc finger DHHC-type palmitoyltransferase 9(zdhhc9)	GOTERM_CC_DIRECT	endoplasmic reticulum
zinc finger DHHC-type palmitoyltransferase 9(zdhhc9)	GOTERM_CC_DIRECT	endoplasmic reticulum membrane
zinc finger DHHC-type palmitoyltransferase 9(zdhhc9)	GOTERM_CC_DIRECT	Golgi apparatus
zinc finger DHHC-type palmitoyltransferase 9(zdhhc9)	GOTERM_CC_DIRECT	membrane
zinc finger DHHC-type palmitoyltransferase 9(zdhhc9)	GOTERM_MF_DIRECT	palmitoyltransferase activity
zinc finger DHHC-type palmitoyltransferase 9(zdhhc9)	GOTERM_MF_DIRECT	transferase activity
zinc finger DHHC-type palmitoyltransferase 9(zdhhc9)	GOTERM_MF_DIRECT	acyltransferase activity
zinc finger DHHC-type palmitoyltransferase 9(zdhhc9)	GOTERM_MF_DIRECT	protein-cysteine S-palmitoyltransferase activity
zinc finger DHHC-type palmitoyltransferase 9(zdhhc9)	INTERPRO	Palmitoyltrfase_DHHC
zinc finger DHHC-type palmitoyltransferase 9(zdhhc9)	INTERPRO	PFA4/ZDH16/20/ERF2-like
zinc finger DHHC-type palmitoyltransferase 9(zdhhc9)	UP_KW_CELLULAR_COMPONENT	Endoplasmic reticulum
zinc finger DHHC-type palmitoyltransferase 9(zdhhc9)	UP_KW_CELLULAR_COMPONENT	Golgi apparatus
zinc finger DHHC-type palmitoyltransferase 9(zdhhc9)	UP_KW_CELLULAR_COMPONENT	Membrane
zinc finger DHHC-type palmitoyltransferase 9(zdhhc9)	UP_KW_DOMAIN	Transmembrane
zinc finger DHHC-type palmitoyltransferase 9(zdhhc9)	UP_KW_DOMAIN	Transmembrane helix
zinc finger DHHC-type palmitoyltransferase 9(zdhhc9)	UP_KW_MOLECULAR_FUNCTION	Acyltransferase
zinc finger DHHC-type palmitoyltransferase 9(zdhhc9)	UP_KW_MOLECULAR_FUNCTION	Transferase
zinc finger DHHC-type palmitoyltransferase 9(zdhhc9)	UP_KW_PTM	Lipoprotein
zinc finger DHHC-type palmitoyltransferase 9(zdhhc9)	UP_KW_PTM	Palmitate
zinc finger DHHC-type palmitoyltransferase 9(zdhhc9)	UP_SEQ_FEATURE	ACT_SITE:S-palmitoyl cysteine intermediate
zinc finger DHHC-type palmitoyltransferase 9(zdhhc9)	UP_SEQ_FEATURE	COMPBIAS:Polar residues
zinc finger DHHC-type palmitoyltransferase 9(zdhhc9)	UP_SEQ_FEATURE	DOMAIN:DHHC
zinc finger DHHC-type palmitoyltransferase 9(zdhhc9)	UP_SEQ_FEATURE	REGION:Disordered
zinc finger DHHC-type palmitoyltransferase 9(zdhhc9)	UP_SEQ_FEATURE	TOPO_DOM:Cytoplasmic
zinc finger DHHC-type palmitoyltransferase 9(zdhhc9)	UP_SEQ_FEATURE	TOPO_DOM:Lumenal
zinc finger DHHC-type palmitoyltransferase 9(zdhhc9)	UP_SEQ_FEATURE	TRANSMEM:Helical
