# Supplementary material for: Sulfatase modifying factors control the timing of zebrafish convergence and extension morphogenesis
Source: Nat Commun. 2026 Mar 31;17:4632. doi: 10.1038/s41467-026-70804-6 (PMC13199485; doi:10.1038/s41467-026-70804-6)
Supplement: Supplementary file 10 — Source Data 1 [file 41467_2026_70804_MOESM10_ESM.xlsx]

## Sheet: Figure 1c
Figure 1c	Original file name	Condition	Length	Width	L/W ratio
	082622 Uninj WT 12 hpf.tif	Uninj WT 12 hpf.tif	274.19	235.752	1.16304
	082622 Uninj WT 12 hpf.tif	Uninj WT 12 hpf.tif	242.075	215.75	1.12202
	082622 Uninj WT 12 hpf.tif	Uninj WT 12 hpf.tif	382.56	299.872	1.27574
	082622 Uninj WT 12 hpf.tif	Uninj WT 12 hpf.tif	276.837	271.803	1.01852
	082622 Uninj WT 12 hpf.tif	Uninj WT 12 hpf.tif	238.182	225.381	1.0568
	082622 Uninj WT 12 hpf.tif	Uninj WT 12 hpf.tif	269.79	246.902	1.0927
	082622 Uninj WT 12 hpf.tif	Uninj WT 12 hpf.tif	279.104	262.985	1.06129
	082622 Uninj WT 12 hpf.tif	Uninj WT 12 hpf.tif	264.363	231.335	1.14277
	082622 Uninj WT 12 hpf.tif	Uninj WT 12 hpf.tif	272.843	232.648	1.17277
	082622 Uninj WT 12 hpf.tif	Uninj WT 12 hpf.tif	240.47	231.182	1.04018
	082622 Uninj WT 12 hpf.tif	Uninj WT 12 hpf.tif	267.488	265.832	1.00623
	082622 Uninj WT 12 hpf.tif	Uninj WT 12 hpf.tif	272.385	257.323	1.05853
	082622 Uninj WT 12 hpf.tif	Uninj WT 12 hpf.tif	248.731	235.672	1.05541
	082622 Uninj WT 12 hpf.tif	Uninj WT 12 hpf.tif	282.96	260.015	1.08824
	082622 Uninj WT 12 hpf.tif	Uninj WT 12 hpf.tif	294.999	276.556	1.06669
	082622 Uninj WT 12 hpf.tif	Uninj WT 12 hpf.tif	286.672	274.603	1.04395
	082622 Uninj WT 12 hpf.tif	Uninj WT 12 hpf.tif	262.535	242.504	1.0826
	082622 Uninj WT 12 hpf.tif	Uninj WT 12 hpf.tif	282.132	244.133	1.15565
	082622 Uninj WT 12 hpf.tif	Uninj WT 12 hpf.tif	284.333	258.184	1.10128
	082622 Uninj WT 12 hpf.tif	Uninj WT 12 hpf.tif	296.006	295.127	1.00298
	082622 Uninj WT 12 hpf.tif	Uninj WT 12 hpf.tif	283.001	281.362	1.00583
	082622 Uninj WT 12 hpf.tif	Uninj WT 12 hpf.tif	239.92	209.048	1.14768
	082622 Uninj WT 12 hpf.tif	Uninj WT 12 hpf.tif	272.566	268.615	1.01471
	082622 Uninj WT 12 hpf.tif	Uninj WT 12 hpf.tif	274.155	259.797	1.05527
	082622 Uninj WT 12 hpf.tif	Uninj WT 12 hpf.tif	244.742	223.541	1.09484
	082622 Uninj WT 12 hpf.tif	Uninj WT 12 hpf.tif	269.562	254.806	1.05791
	082622 Uninj WT 12 hpf.tif	Uninj WT 12 hpf.tif	281.664	265.797	1.0597
	082622 Uninj WT 12 hpf.tif	Uninj WT 12 hpf.tif	256.22	233.609	1.09679
	082622 Uninj WT 12 hpf.tif	Uninj WT 12 hpf.tif	280.05	258.996	1.08129
	082622 Uninj WT 12 hpf.tif	Uninj WT 12 hpf.tif	280.9	252.237	1.11364
	082622 Uninj WT 12 hpf.tif	Uninj WT 12 hpf.tif	250.33	243.591	1.02767
	082622 Uninj WT 12 hpf.tif	Uninj WT 12 hpf.tif	283.792	276.146	1.02769
	082622 Uninj WT 12 hpf.tif	Uninj WT 12 hpf.tif	272.246	268.483	1.01402
	082622 Uninj WT 12 hpf.tif	Uninj WT 12 hpf.tif	282.099	281.362	1.00262
	082622 Uninj WT 12 hpf.tif	Uninj WT 12 hpf.tif	229.882	221.259	1.03897
	082622 Uninj WT 12 hpf.tif	Uninj WT 12 hpf.tif	268.457	262.076	1.02435
	080822 WT CA-1b +trip 50%.tif	WT CA-1b +trip 50%.tif	361.41	263.155	1.37337
	080822 WT CA-1b +trip 50%.tif	WT CA-1b +trip 50%.tif	281.462	281.42	1.00015
	080822 WT CA-1b +trip 50%.tif	WT CA-1b +trip 50%.tif	297.001	278.122	1.06788
	080822 WT CA-1b +trip 50%.tif	WT CA-1b +trip 50%.tif	289.467	259.797	1.1142
	080822 WT CA-1b +trip 50%.tif	WT CA-1b +trip 50%.tif	276.248	254.649	1.08482
	080822 WT CA-1b +trip 50%.tif	WT CA-1b +trip 50%.tif	261.635	241.215	1.08465
	080822 WT CA-1b +trip 50%.tif	WT CA-1b +trip 50%.tif	284.64	273.802	1.03958
	080822 WT CA-1b +trip 50%.tif	WT CA-1b +trip 50%.tif	281.789	257.863	1.09279
	080822 WT CA-1b +trip 50%.tif	WT CA-1b +trip 50%.tif	325.711	247.933	1.31371
	080822 WT CA-1b +trip 50%.tif	WT CA-1b +trip 50%.tif	313.555	292.517	1.07192
	080822 WT CA-1b +trip 50%.tif	WT CA-1b +trip 50%.tif	303.355	281.831	1.07637
	080822 WT CA-1b +trip 50%.tif	WT CA-1b +trip 50%.tif	301.38	278.8	1.08099
	080822 WT CA-1b +trip 50%.tif	WT CA-1b +trip 50%.tif	290.736	254.954	1.14035
	080822 WT CA-1b +trip 50%.tif	WT CA-1b +trip 50%.tif	244.017	237.378	1.02797
	080822 WT CA-1b +trip 50%.tif	WT CA-1b +trip 50%.tif	299.636	295.215	1.01498
	080822 WT CA-1b +trip 50%.tif	WT CA-1b +trip 50%.tif	315.05	276.564	1.13916
	080822 WT CA-1b +trip 50%.tif	WT CA-1b +trip 50%.tif	267.567	254.361	1.05192
	080822 WT CA-1b +trip 50%.tif	WT CA-1b +trip 50%.tif	267.47	262.94	1.01723
	080822 WT CA-1b +trip 50%.tif	WT CA-1b +trip 50%.tif	269.86	256.026	1.05403
	080822 WT CA-1b +trip 50%.tif	WT CA-1b +trip 50%.tif	292.557	287.856	1.01633
	080822 WT CA-1b +trip 50%.tif	WT CA-1b +trip 50%.tif	309.051	306.12	1.00957
	080822 WT CA-1b +trip 50%.tif	WT CA-1b +trip 50%.tif	280.984	222.482	1.26295
	080822 WT CA-1b +trip 50%.tif	WT CA-1b +trip 50%.tif	257.68	247.828	1.03975
	080822 WT CA-1b +trip 50%.tif	WT CA-1b +trip 50%.tif	307.497	272.462	1.12859
	080822 WT CA-1b +trip 50%.tif	WT CA-1b +trip 50%.tif	284.689	273.293	1.0417
	080822 WT CA-1b +trip 50%.tif	WT CA-1b +trip 50%.tif	255.112	252.265	1.01129
	080822 WT CA-1b +trip 50%.tif	WT CA-1b +trip 50%.tif	276.248	263.047	1.05018
	080822 WT CA-1b +trip 50%.tif	WT CA-1b +trip 50%.tif	285.128	268.316	1.06266
	080822 WT CA-1b +trip 50%.tif	WT CA-1b +trip 50%.tif	287.306	278.189	1.03277
	080822 WT CA-1b +trip 50%.tif	WT CA-1b +trip 50%.tif	232.526	208.766	1.11381
	080822 WT CA-1b +trip 50%.tif	WT CA-1b +trip 50%.tif	299.447	285.153	1.05013
	080822 WT CA-1b +trip 50%.tif	WT CA-1b +trip 50%.tif	292.517	279.645	1.04603
	080822 WT CA-1b +trip 50%.tif	WT CA-1b +trip 50%.tif	285.65	282.909	1.00969
	080822 WT CA-1b +trip 50%.tif	WT CA-1b +trip 50%.tif	269.352	253.65	1.0619
	080822 WT CA-1b +trip 50%.tif	WT CA-1b +trip 50%.tif	267.611	261.833	1.02207
	080822 WT CA-1b +trip 70%.tif	WT CA-1b +trip 70%.tif	386.348	208.596	1.85214
	080822 WT CA-1b +trip 70%.tif	WT CA-1b +trip 70%.tif	404.763	236.422	1.71204
	080822 WT CA-1b +trip 70%.tif	WT CA-1b +trip 70%.tif	420.966	215.99	1.94901
	080822 WT CA-1b +trip 70%.tif	WT CA-1b +trip 70%.tif	308.264	287.634	1.07172
	080822 WT CA-1b +trip 70%.tif	WT CA-1b +trip 70%.tif	408.531	256.385	1.59343
	080822 WT CA-1b +trip 70%.tif	WT CA-1b +trip 70%.tif	431.658	221.856	1.94567
	080822 WT CA-1b +trip 70%.tif	WT CA-1b +trip 70%.tif	436.611	180.025	2.42528
	080822 WT CA-1b +trip 70%.tif	WT CA-1b +trip 70%.tif	460.107	246.098	1.86961
	080822 WT CA-1b +trip 70%.tif	WT CA-1b +trip 70%.tif	386.348	296.141	1.30461
	080822 WT CA-1b +trip 70%.tif	WT CA-1b +trip 70%.tif	382.8	290.573	1.3174
	080822 WT CA-1b +trip 70%.tif	WT CA-1b +trip 70%.tif	297.565	216.688	1.37324
	080822 WT CA-1b +trip 70%.tif	WT CA-1b +trip 70%.tif	385.014	294.086	1.30919
	080822 WT CA-1b +trip 70%.tif	WT CA-1b +trip 70%.tif	302.045	282.492	1.06922
	080822 WT CA-1b +trip 70%.tif	WT CA-1b +trip 70%.tif	484.72	213.119	2.27441
	080822 WT CA-1b +trip 70%.tif	WT CA-1b +trip 70%.tif	282.96	259.278	1.09134
	080822 WT CA-1b +trip 70%.tif	WT CA-1b +trip 70%.tif	414.314	225.381	1.83828
	080822 WT CA-1b +trip 70%.tif	WT CA-1b +trip 70%.tif	256.22	244.684	1.04715
	080822 WT CA-1b +trip 70%.tif	WT CA-1b +trip 70%.tif	278.189	253.618	1.09688
	080822 WT CA-1b +trip 70%.tif	WT CA-1b +trip 70%.tif	421.234	180.064	2.33936
	080822 WT CA-1b +trip 70%.tif	WT CA-1b +trip 70%.tif	259.278	232.921	1.11316
	080822 WT CA-1b +trip 70%.tif	WT CA-1b +trip 70%.tif	291.547	276.069	1.05607
	080822 WT CA-1b +trip 70%.tif	WT CA-1b +trip 70%.tif	466.606	190.733	2.44638
	080822 WT CA-1b +trip 70%.tif	WT CA-1b +trip 70%.tif	297.739	200.801	1.48276
	080822 WT CA-1b +trip 70%.tif	WT CA-1b +trip 70%.tif	443.06	186.212	2.37933
	080822 WT CA-1b +trip 70%.tif	WT CA-1b +trip 70%.tif	375.736	218.845	1.7169
	080822 WT CA-1b +trip 70%.tif	WT CA-1b +trip 70%.tif	426.315	238.034	1.79098
	080822 WT CA-1b +trip 70%.tif	WT CA-1b +trip 70%.tif	365.418	203.742	1.79353
	080822 WT CA-1b +trip 70%.tif	WT CA-1b +trip 70%.tif	413.721	257.268	1.60813
	080822 WT CA-1b +trip 70%.tif	WT CA-1b +trip 70%.tif	340.728	213.108	1.59885
	080822 WT CA-1b +trip 70%.tif	WT CA-1b +trip 70%.tif	378.285	241.421	1.56691
	080822 WT CA-1b +trip 70%.tif	WT CA-1b +trip 70%.tif	366.037	230.967	1.5848
	080822 WT CA-1b +trip 70%.tif	WT CA-1b +trip 70%.tif	377.035	227.725	1.65566
	080822 WT CA-1b +trip 70%.tif	WT CA-1b +trip 70%.tif	411.794	255.112	1.61417
	080822 WT CA-1b +trip 70%.tif	WT CA-1b +trip 70%.tif	437.378	250.207	1.74806
	080822 WT CA-1b +trip 70%.tif	WT CA-1b +trip 70%.tif	452.956	194.155	2.33296
	080822 WT CA-1b +trip 70%.tif	WT CA-1b +trip 70%.tif	428.232	181.318	2.36177
	080822 WT CA-1b +trip 80%.tif	WT CA-1b +trip 80%.tif	436.722	196.512	2.22237
	080822 WT CA-1b +trip 80%.tif	WT CA-1b +trip 80%.tif	340.728	244.404	1.39412
	080822 WT CA-1b +trip 80%.tif	WT CA-1b +trip 80%.tif	405.614	266.471	1.52217
	080822 WT CA-1b +trip 80%.tif	WT CA-1b +trip 80%.tif	290.468	244.751	1.18679
	080822 WT CA-1b +trip 80%.tif	WT CA-1b +trip 80%.tif	445.606	221.632	2.01057
	080822 WT CA-1b +trip 80%.tif	WT CA-1b +trip 80%.tif	407.03	245.992	1.65465
	080822 WT CA-1b +trip 80%.tif	WT CA-1b +trip 80%.tif	388.687	248.968	1.56119
	080822 WT CA-1b +trip 80%.tif	WT CA-1b +trip 80%.tif	305.186	244.172	1.24988
	080822 WT CA-1b +trip 80%.tif	WT CA-1b +trip 80%.tif	409.17	212.097	1.92916
	080822 WT CA-1b +trip 80%.tif	WT CA-1b +trip 80%.tif	449.005	215.059	2.08782
	080822 WT CA-1b +trip 80%.tif	WT CA-1b +trip 80%.tif	365.495	239.25	1.52767
	080822 WT CA-1b +trip 80%.tif	WT CA-1b +trip 80%.tif	428.871	244.665	1.75289
	080822 WT CA-1b +trip 80%.tif	WT CA-1b +trip 80%.tif	371.109	181.916	2.04
	080822 WT CA-1b +trip 80%.tif	WT CA-1b +trip 80%.tif	374.478	235.19	1.59224
	080822 WT CA-1b +trip 80%.tif	WT CA-1b +trip 80%.tif	306.166	302.669	1.01155
	080822 WT CA-1b +trip 80%.tif	WT CA-1b +trip 80%.tif	259.442	250.848	1.03426
	080822 WT CA-1b +trip 80%.tif	WT CA-1b +trip 80%.tif	439.053	244.249	1.79756
	080822 WT CA-1b +trip 80%.tif	WT CA-1b +trip 80%.tif	398.392	267.258	1.49066
	080822 WT CA-1b +trip 80%.tif	WT CA-1b +trip 80%.tif	382.239	235.872	1.62054
	080822 WT CA-1b +trip 80%.tif	WT CA-1b +trip 80%.tif	295.95	287.24	1.03032
	080822 WT CA-1b +trip 80%.tif	WT CA-1b +trip 80%.tif	293.612	273.845	1.07218
	080822 WT CA-1b +trip 80%.tif	WT CA-1b +trip 80%.tif	255.177	249.555	1.02253
	080822 WT CA-1b +trip 80%.tif	WT CA-1b +trip 80%.tif	400.743	263.343	1.52175
	080822 WT CA-1b +trip 80%.tif	WT CA-1b +trip 80%.tif	330.516	258.558	1.27831
	080822 WT CA-1b +trip 80%.tif	WT CA-1b +trip 80%.tif	452.633	187.739	2.41097
	080822 WT CA-1b +trip 80%.tif	WT CA-1b +trip 80%.tif	411.438	239.802	1.71574
	080822 WT CA-1b +trip 80%.tif	WT CA-1b +trip 80%.tif	415.565	252.825	1.64369
	080822 WT CA-1b +trip 80%.tif	WT CA-1b +trip 80%.tif	316.134	253.804	1.24558
	080822 WT CA-1b +trip 80%.tif	WT CA-1b +trip 80%.tif	342.304	275.427	1.24281
	080822 WT CA-1b +trip shield.tif	WT CA-1b +trip shield.tif	370.275	252.881	1.46423
	080822 WT CA-1b +trip shield.tif	WT CA-1b +trip shield.tif	340.645	300.258	1.13451
	080822 WT CA-1b +trip shield.tif	WT CA-1b +trip shield.tif	343.502	247.088	1.3902
	080822 WT CA-1b +trip shield.tif	WT CA-1b +trip shield.tif	277.918	264.327	1.05142
	080822 WT CA-1b +trip shield.tif	WT CA-1b +trip shield.tif	394.713	255.056	1.54755
	080822 WT CA-1b +trip shield.tif	WT CA-1b +trip shield.tif	349.915	263.011	1.33042
	080822 WT CA-1b +trip shield.tif	WT CA-1b +trip shield.tif	293.861	290.468	1.01168
	080822 WT CA-1b +trip shield.tif	WT CA-1b +trip shield.tif	281.932	268.738	1.0491
	080822 WT CA-1b +trip shield.tif	WT CA-1b +trip shield.tif	322.719	263.478	1.22484
	080822 WT CA-1b +trip shield.tif	WT CA-1b +trip shield.tif	408.831	270.34	1.51228
	080822 WT CA-1b +trip shield.tif	WT CA-1b +trip shield.tif	317.676	261.283	1.21583
	080822 WT CA-1b +trip shield.tif	WT CA-1b +trip shield.tif	280.925	269.036	1.04419
	080822 WT CA-1b +trip shield.tif	WT CA-1b +trip shield.tif	287.929	269.369	1.0689
	080822 WT CA-1b +trip shield.tif	WT CA-1b +trip shield.tif	254.027	246.222	1.0317
	080822 WT CA-1b +trip shield.tif	WT CA-1b +trip shield.tif	315.768	292	1.0814
	080822 WT CA-1b +trip shield.tif	WT CA-1b +trip shield.tif	386.348	273.293	1.41368
	080822 WT CA-1b +trip shield.tif	WT CA-1b +trip shield.tif	244.133	234.758	1.03993
	080822 WT CA-1b +trip shield.tif	WT CA-1b +trip shield.tif	339.124	313.066	1.08323
	080822 WT CA-1b +trip shield.tif	WT CA-1b +trip shield.tif	359.629	248.911	1.44481
	080822 WT CA-1b +trip shield.tif	WT CA-1b +trip shield.tif	318.715	241.01	1.32241
	080822 WT CA-1b +trip shield.tif	WT CA-1b +trip shield.tif	340.132	259.06	1.31295
	080822 WT CA-1b +trip shield.tif	WT CA-1b +trip shield.tif	306.367	282.492	1.08452
	080822 WT CA-1b +trip shield.tif	WT CA-1b +trip shield.tif	305.526	242.416	1.26034
	080822 WT CA-1b +trip shield.tif	WT CA-1b +trip shield.tif	301.192	284.731	1.05781
	080822 WT CA-1b +trip shield.tif	WT CA-1b +trip shield.tif	294.038	290.411	1.01249
	080822 WT CA-1b +trip shield.tif	WT CA-1b +trip shield.tif	280.967	265.965	1.05641
	080822 WT CA-1b +trip shield.tif	WT CA-1b +trip shield.tif	280.589	263.227	1.06596
	080822 WT CA-1b +trip shield.tif	WT CA-1b +trip shield.tif	344.641	280.016	1.23079
	080822 WT CA-1b +trip shield.tif	WT CA-1b +trip shield.tif	367.427	256.422	1.4329
	080822 WT CA-1b +trip shield.tif	WT CA-1b +trip shield.tif	260.341	247.399	1.05231
	080822 WT CA-1b +trip shield.tif	WT CA-1b +trip shield.tif	283.11	278.122	1.01793
	080822 WT CA-1b +trip shield.tif	WT CA-1b +trip shield.tif	305.332	290.541	1.05091
	080822 WT CA-1b +trip shield.tif	WT CA-1b +trip shield.tif	263.845	255.611	1.03221
	080822 WT CA-1b +trip shield.tif	WT CA-1b +trip shield.tif	321.81	236.831	1.35882
	080822 WT CA-1b +trip shield.tif	WT CA-1b +trip shield.tif	334.612	253.543	1.31974
	080822 WT CA-1b +trip shield.tif	WT CA-1b +trip shield.tif	297.549	279.535	1.06444
	080822 WT CA-1b +trip shield.tif	WT CA-1b +trip shield.tif	276.513	248.208	1.11404
	080822 WT CA-1b +trip shield.tif	WT CA-1b +trip shield.tif	304.961	283.001	1.0776
	080822 WT CA-1b +trip shield.tif	WT CA-1b +trip shield.tif	328.913	295.183	1.11427
	080822 WT CA-1b +trip shield.tif	WT CA-1b +trip shield.tif	277.637	269.08	1.0318
	080822 WT CA-1b +trip shield.tif	WT CA-1b +trip shield.tif	247.733	232.82	1.06405
	080822 WT CA-1b DMSO.tif	WT CA-1b DMSO.tif	558.999	158.492	3.52699
	080822 WT CA-1b DMSO.tif	WT CA-1b DMSO.tif	355.284	226.134	1.57112
	080822 WT CA-1b DMSO.tif	WT CA-1b DMSO.tif	413.835	246.299	1.68021
	080822 WT CA-1b DMSO.tif	WT CA-1b DMSO.tif	485.167	191.462	2.53401
	080822 WT CA-1b DMSO.tif	WT CA-1b DMSO.tif	564.549	189.728	2.97557
	080822 WT CA-1b DMSO.tif	WT CA-1b DMSO.tif	645.716	182.99	3.5287
	080822 WT CA-1b DMSO.tif	WT CA-1b DMSO.tif	500.684	189.23	2.6459
	080822 WT CA-1b DMSO.tif	WT CA-1b DMSO.tif	564.427	164.972	3.42135
	080822 WT CA-1b DMSO.tif	WT CA-1b DMSO.tif	754.779	166.454	4.53446
	080822 WT CA-1b DMSO.tif	WT CA-1b DMSO.tif	527.233	186.566	2.82599
	080822 WT CA-1b DMSO.tif	WT CA-1b DMSO.tif	626.426	167.528	3.73923
	080822 WT CA-1b DMSO.tif	WT CA-1b DMSO.tif	427.084	228.15	1.87194
	080822 WT CA-1b DMSO.tif	WT CA-1b DMSO.tif	587.861	139.057	4.22748
	080822 WT CA-1b DMSO.tif	WT CA-1b DMSO.tif	443.86	161.925	2.74115
	080822 WT CA-1b DMSO.tif	WT CA-1b DMSO.tif	608.195	167.316	3.63501
	080822 WT CA-1b DMSO.tif	WT CA-1b DMSO.tif	489.172	186.655	2.62073
	080822 WT CA-1b DMSO.tif	WT CA-1b DMSO.tif	626.584	145.721	4.29989
	080822 WT CA-1b DMSO.tif	WT CA-1b DMSO.tif	543.183	147.764	3.67602
	080822 WT CA-1b DMSO.tif	WT CA-1b DMSO.tif	483.887	180.744	2.6772
	080822 WT CA-1b DMSO.tif	WT CA-1b DMSO.tif	403.969	226.478	1.7837
	080822 WT CA-1b DMSO.tif	WT CA-1b DMSO.tif	393.323	219.449	1.79232
	080822 WT CA-1b DMSO.tif	WT CA-1b DMSO.tif	345.516	276.359	1.25024
	080822 WT CA-1b DMSO.tif	WT CA-1b DMSO.tif	470.441	211.841	2.22073
	080822 WT CA-1b DMSO.tif	WT CA-1b DMSO.tif	558.459	201.552	2.77079
	080822 WT CA-1b DMSO.tif	WT CA-1b DMSO.tif	346.875	253.059	1.37073
	080822 WT CA-1b DMSO.tif	WT CA-1b DMSO.tif	556.184	165.729	3.35598
	080822 WT CA-1b DMSO.tif	WT CA-1b DMSO.tif	555.363	161.312	3.44279
	080822 WT CA-1b DMSO.tif	WT CA-1b DMSO.tif	427.55	176.101	2.42787
	080822 WT CA-1b DMSO.tif	WT CA-1b DMSO.tif	385.075	246.682	1.56102
	080822 WT CA-1b DMSO.tif	WT CA-1b DMSO.tif	516.011	176.863	2.91757
	080822 WT CA-1b DMSO.tif	WT CA-1b DMSO.tif	291.06	280.362	1.03816
	080822 WT CA-1b DMSO.tif	WT CA-1b DMSO.tif	241.724	241.724	1
	080822 WT CA-1b DMSO.tif	WT CA-1b DMSO.tif	316.984	303.355	1.04493
	080822 WT CA-1b DMSO.tif	WT CA-1b DMSO.tif	276.248	276.017	1.00084
	080822 WT CA-1b DMSO.tif	WT CA-1b DMSO.tif	274.809	271.308	1.0129
	080822 WT CA-1b DMSO.tif	WT CA-1b DMSO.tif	468.112	152.295	3.07372
	082222 WT CA-1b DMSO.tif	WT CA-1b DMSO.tif	553.261	141.096	3.92117
	082222 WT CA-1b DMSO.tif	WT CA-1b DMSO.tif	433.952	180.352	2.40614
	082222 WT CA-1b DMSO.tif	WT CA-1b DMSO.tif	397.353	172.512	2.30334
	082222 WT CA-1b DMSO.tif	WT CA-1b DMSO.tif	402.82	165.358	2.43605
	082222 WT CA-1b DMSO.tif	WT CA-1b DMSO.tif	455.59	145.963	3.12127
	082222 WT CA-1b DMSO.tif	WT CA-1b DMSO.tif	467.782	140.021	3.3408
	082222 WT CA-1b DMSO.tif	WT CA-1b DMSO.tif	395.535	150.737	2.62401
	082222 WT CA-1b DMSO.tif	WT CA-1b DMSO.tif	387.275	166.042	2.33239
	082222 WT CA-1b DMSO.tif	WT CA-1b DMSO.tif	590.095	118.947	4.96099
	082222 WT CA-1b DMSO.tif	WT CA-1b DMSO.tif	441.724	154.648	2.85632
	082222 WT CA-1b DMSO.tif	WT CA-1b DMSO.tif	400.573	160.99	2.48819
	082222 WT CA-1b DMSO.tif	WT CA-1b DMSO.tif	399.808	149.479	2.67468
	082222 WT CA-1b DMSO.tif	WT CA-1b DMSO.tif	425.91	145.721	2.92278
	082222 WT CA-1b DMSO.tif	WT CA-1b DMSO.tif	399.051	167.81	2.37799
	082222 WT CA-1b DMSO.tif	WT CA-1b DMSO.tif	210.264	193.997	1.08385
	082222 WT CA-1b DMSO.tif	WT CA-1b DMSO.tif	250.433	240.038	1.04331
	082222 WT CA-1b DMSO.tif	WT CA-1b DMSO.tif	245.56	241.655	1.01616
	082222 WT CA-1b DMSO.tif	WT CA-1b DMSO.tif	271.812	269.036	1.01032
	082222 WT CA-1b DMSO.tif	WT CA-1b DMSO.tif	255.62	244.896	1.04379
	082622 WT CA-1b DMSO.tif	WT CA-1b DMSO.tif	672.409	126.02	5.33573
	082622 WT CA-1b DMSO.tif	WT CA-1b DMSO.tif	564.653	136.953	4.12297
	082622 WT CA-1b DMSO.tif	WT CA-1b DMSO.tif	540.854	182.886	2.95733
	082622 WT CA-1b DMSO.tif	WT CA-1b DMSO.tif	413.445	123.866	3.33784
	082622 WT CA-1b DMSO.tif	WT CA-1b DMSO.tif	528.744	161.019	3.28374
	082622 WT CA-1b DMSO.tif	WT CA-1b DMSO.tif	617.185	160.52	3.84491
	082622 WT CA-1b DMSO.tif	WT CA-1b DMSO.tif	480.582	153.837	3.12397
	082622 WT CA-1b DMSO.tif	WT CA-1b DMSO.tif	542.876	158.492	3.42526
	082622 WT CA-1b DMSO.tif	WT CA-1b DMSO.tif	484.083	175.254	2.76218
	082622 WT CA-1b DMSO.tif	WT CA-1b DMSO.tif	442.017	180.757	2.44537
	082622 WT CA-1b DMSO.tif	WT CA-1b DMSO.tif	264.193	260.876	1.01271
	082622 WT CA-1b DMSO.tif	WT CA-1b DMSO.tif	252.639	247.704	1.01992
	082622 WT CA-1b DMSO.tif	WT CA-1b DMSO.tif	620.253	143.665	4.31736
	082622 WT CA-1b DMSO.tif	WT CA-1b DMSO.tif	621.718	129.366	4.80588
	082622 WT CA-1b DMSO.tif	WT CA-1b DMSO.tif	631.894	155.242	4.07038
	082622 WT CA-1b DMSO.tif	WT CA-1b DMSO.tif	737.467	133.408	5.52791
	082622 WT CA-1b DMSO.tif	WT CA-1b DMSO.tif	582.755	138.308	4.21346
	082622 WT CA-1b DMSO.tif	WT CA-1b DMSO.tif	390.063	206.183	1.89183
	082622 WT CA-1b DMSO.tif	WT CA-1b DMSO.tif	270.157	266.329	1.01437
	082622 WT CA-1b DMSO.tif	WT CA-1b DMSO.tif	592.278	168.034	3.52475
	082622 WT CA-1b DMSO.tif	WT CA-1b DMSO.tif	448.967	147.059	3.05297
	082622 WT CA-1b DMSO.tif	WT CA-1b DMSO.tif	335.366	263.442	1.27302
	082622 WT CA-1b DMSO.tif	WT CA-1b DMSO.tif	454.112	195.56	2.32211
	082622 WT CA-1b DMSO.tif	WT CA-1b DMSO.tif	742.289	123.923	5.98992
	082622 WT CA-1b DMSO.tif	WT CA-1b DMSO.tif	298.104	250.81	1.18857
	082622 WT CA-1b DMSO.tif	WT CA-1b DMSO.tif	480.037	151.782	3.16267
	082622 WT CA-1b DMSO.tif	WT CA-1b DMSO.tif	599.46	133.744	4.48214
	082622 WT CA-1b DMSO.tif	WT CA-1b DMSO.tif	769.175	127.528	6.03142
	082622 WT CA-1b DMSO.tif	WT CA-1b DMSO.tif	413.501	177.223	2.33322
	082622 WT CA-1b DMSO.tif	WT CA-1b DMSO.tif	799.058	160.255	4.98617
	082622 WT CA-1b DMSO.tif	WT CA-1b DMSO.tif	660.022	182.77	3.61122
	082622 WT CA-1b DMSO.tif	WT CA-1b DMSO.tif	510.47	127.972	3.98892
	082622 WT CA-1b DMSO.tif	WT CA-1b DMSO.tif	349.003	245.868	1.41947
	082622 WT CA-1b DMSO.tif	WT CA-1b DMSO.tif	500.361	166.298	3.00882
	082622 WT CA-1b DMSO.tif	WT CA-1b DMSO.tif	674.445	134.991	4.99622
	082622 WT CA-1b DMSO.tif	WT CA-1b DMSO.tif	677.447	165.999	4.08103
	082622 WT CA-1b DMSO.tif	WT CA-1b DMSO.tif	614.683	191.326	3.21275
	082222 WT CA-1b trip 50 epi.tif	WT CA-1b trip 50 epi.tif	249.725	243.116	1.02718
	082222 WT CA-1b trip 50 epi.tif	WT CA-1b trip 50 epi.tif	301.38	286.969	1.05022
	082222 WT CA-1b trip 50 epi.tif	WT CA-1b trip 50 epi.tif	255.038	247.361	1.03104
	082222 WT CA-1b trip 50 epi.tif	WT CA-1b trip 50 epi.tif	252.685	238.509	1.05944
	082222 WT CA-1b trip 50 epi.tif	WT CA-1b trip 50 epi.tif	243.446	228.14	1.06709
	082222 WT CA-1b trip 50 epi.tif	WT CA-1b trip 50 epi.tif	244.327	237.348	1.0294
	082222 WT CA-1b trip 50 epi.tif	WT CA-1b trip 50 epi.tif	239.477	216.11	1.10813
	082222 WT CA-1b trip 50 epi.tif	WT CA-1b trip 50 epi.tif	233.852	214.488	1.09028
	082222 WT CA-1b trip 50 epi.tif	WT CA-1b trip 50 epi.tif	308.654	265.157	1.16404
	082222 WT CA-1b trip 50 epi.tif	WT CA-1b trip 50 epi.tif	270.192	253.059	1.0677
	082222 WT CA-1b trip 50 epi.tif	WT CA-1b trip 50 epi.tif	251.609	231.182	1.08836
	082222 WT CA-1b trip 50 epi.tif	WT CA-1b trip 50 epi.tif	244.935	234.185	1.0459
	082222 WT CA-1b trip 50 epi.tif	WT CA-1b trip 50 epi.tif	243.911	237.428	1.02731
	082622 WT CA-1b trip 50 epi.tif	WT CA-1b trip 50 epi.tif	360.737	288.576	1.25006
	082622 WT CA-1b trip 50 epi.tif	WT CA-1b trip 50 epi.tif	356.557	266.542	1.33771
	082622 WT CA-1b trip 50 epi.tif	WT CA-1b trip 50 epi.tif	323.223	292.702	1.10427
	082622 WT CA-1b trip 50 epi.tif	WT CA-1b trip 50 epi.tif	269.606	254.213	1.06055
	082622 WT CA-1b trip 50 epi.tif	WT CA-1b trip 50 epi.tif	270.794	241.606	1.12081
	082622 WT CA-1b trip 50 epi.tif	WT CA-1b trip 50 epi.tif	302.201	275.401	1.09731
	082622 WT CA-1b trip 50 epi.tif	WT CA-1b trip 50 epi.tif	333.63	239.487	1.3931
	082622 WT CA-1b trip 50 epi.tif	WT CA-1b trip 50 epi.tif	303.541	241.333	1.25777
	082622 WT CA-1b trip 50 epi.tif	WT CA-1b trip 50 epi.tif	331.358	287.018	1.15449
	082622 WT CA-1b trip 50 epi.tif	WT CA-1b trip 50 epi.tif	334.104	287.675	1.16139
	082622 WT CA-1b trip 50 epi.tif	WT CA-1b trip 50 epi.tif	306.051	292.169	1.04751
	082622 WT CA-1b trip 50 epi.tif	WT CA-1b trip 50 epi.tif	324.724	260.885	1.2447
	082622 WT CA-1b trip 50 epi.tif	WT CA-1b trip 50 epi.tif	281.362	263.478	1.06788
	082622 WT CA-1b trip 50 epi.tif	WT CA-1b trip 50 epi.tif	341.199	266.509	1.28025
	082622 WT CA-1b trip 50 epi.tif	WT CA-1b trip 50 epi.tif	313.435	267.346	1.17239
	082622 WT CA-1b trip 50 epi.tif	WT CA-1b trip 50 epi.tif	333.679	275.564	1.21089
	082622 WT CA-1b trip 50 epi.tif	WT CA-1b trip 50 epi.tif	343.983	273.604	1.25723
	082622 WT CA-1b trip 50 epi.tif	WT CA-1b trip 50 epi.tif	276.043	262.337	1.05225
	082622 WT CA-1b trip 50 epi.tif	WT CA-1b trip 50 epi.tif	276.077	258.595	1.0676
	082622 WT CA-1b trip 50 epi.tif	WT CA-1b trip 50 epi.tif	271.386	264.658	1.02542
	082622 WT CA-1b trip 50 epi.tif	WT CA-1b trip 50 epi.tif	289.401	241.362	1.19903
	082622 WT CA-1b trip 50 epi.tif	WT CA-1b trip 50 epi.tif	282.709	273.543	1.03351
	082622 WT CA-1b trip 50 epi.tif	WT CA-1b trip 50 epi.tif	283.11	282.843	1.00094
	082622 WT CA-1b trip 50 epi.tif	WT CA-1b trip 50 epi.tif	290.151	287.01	1.01094
	082622 WT CA-1b trip 50 epi.tif	WT CA-1b trip 50 epi.tif	298.365	280.05	1.0654
	082622 WT CA-1b trip 50 epi.tif	WT CA-1b trip 50 epi.tif	234.013	221.579	1.05612
	082622 WT CA-1b trip 50 epi.tif	WT CA-1b trip 50 epi.tif	243.824	232.526	1.04859
	082622 WT CA-1b trip 50 epi.tif	WT CA-1b trip 50 epi.tif	296.548	295.303	1.00422
	082622 WT CA-1b trip 50 epi.tif	WT CA-1b trip 50 epi.tif	335.204	254.917	1.31495
	082622 WT CA-1b trip 50 epi.tif	WT CA-1b trip 50 epi.tif	297.953	273.75	1.08841
	082622 WT CA-1b trip 50 epi.tif	WT CA-1b trip 50 epi.tif	368.281	284.706	1.29355
	082622 WT CA-1b trip 50 epi.tif	WT CA-1b trip 50 epi.tif	321.282	238.034	1.34973
	082622 WT CA-1b trip 50 epi.tif	WT CA-1b trip 50 epi.tif	292.517	235.03	1.24459
	082622 WT CA-1b trip 50 epi.tif	WT CA-1b trip 50 epi.tif	242.416	241.89	1.00217
	082622 WT CA-1b trip 50 epi.tif	WT CA-1b trip 50 epi.tif	278.088	265.797	1.04624
	082622 WT CA-1b trip 50 epi.tif	WT CA-1b trip 50 epi.tif	247.78	241.186	1.02734
	082622 WT CA-1b trip 50 epi.tif	WT CA-1b trip 50 epi.tif	324.469	289.793	1.11966
	082622 WT CA-1b trip 50 epi.tif	WT CA-1b trip 50 epi.tif	294.735	278.147	1.05964
	082622 WT CA-1b trip 50 epi.tif	WT CA-1b trip 50 epi.tif	269.369	261.391	1.03052
	082622 WT CA-1b trip 50 epi.tif	WT CA-1b trip 50 epi.tif	292.153	290.5	1.00569
	082622 WT CA-1b trip 50 epi.tif	WT CA-1b trip 50 epi.tif	283.867	281.789	1.00737
	082622 WT CA-1b trip 50 epi.tif	WT CA-1b trip 50 epi.tif	310.758	303.02	1.02554
	082622 WT CA-1b trip 50 epi.tif	WT CA-1b trip 50 epi.tif	313.676	283.043	1.10823
	082622 WT CA-1b trip 50 epi.tif	WT CA-1b trip 50 epi.tif	271.942	270.096	1.00683
	082622 WT CA-1b trip 50 epi.tif	WT CA-1b trip 50 epi.tif	276	263.343	1.04806
	082222 WT CA-1b trip 70 epi.tif	WT CA-1b trip 70 epi.tif	619.967	132.609	4.67515
	082222 WT CA-1b trip 70 epi.tif	WT CA-1b trip 70 epi.tif	446.977	162.957	2.74291
	082222 WT CA-1b trip 70 epi.tif	WT CA-1b trip 70 epi.tif	464.19	135.096	3.436
	082222 WT CA-1b trip 70 epi.tif	WT CA-1b trip 70 epi.tif	326.529	141.78	2.30307
	082222 WT CA-1b trip 70 epi.tif	WT CA-1b trip 70 epi.tif	261.788	217.124	1.20571
	082222 WT CA-1b trip 70 epi.tif	WT CA-1b trip 70 epi.tif	337.961	182.77	1.84911
	082222 WT CA-1b trip 70 epi.tif	WT CA-1b trip 70 epi.tif	296.213	271.029	1.09292
	082222 WT CA-1b trip 70 epi.tif	WT CA-1b trip 70 epi.tif	297.676	259.005	1.14931
	082222 WT CA-1b trip 70 epi.tif	WT CA-1b trip 70 epi.tif	271.595	266.975	1.0173
	082222 WT CA-1b trip 70 epi.tif	WT CA-1b trip 70 epi.tif	227.839	204.343	1.11498
	082222 WT CA-1b trip 70 epi.tif	WT CA-1b trip 70 epi.tif	314.267	189.317	1.66
	082222 WT CA-1b trip 70 epi.tif	WT CA-1b trip 70 epi.tif	222.482	208.969	1.06467
	082222 WT CA-1b trip 70 epi.tif	WT CA-1b trip 70 epi.tif	263.764	259.078	1.01809
	082222 WT CA-1b trip 70 epi.tif	WT CA-1b trip 70 epi.tif	381.881	190.423	2.00544
	082222 WT CA-1b trip 70 epi.tif	WT CA-1b trip 70 epi.tif	315.402	214.234	1.47223
	082222 WT CA-1b trip 70 epi.tif	WT CA-1b trip 70 epi.tif	255.5	227.57	1.12273
	082222 WT CA-1b trip 70 epi.tif	WT CA-1b trip 70 epi.tif	370.654	220.136	1.68375
	082222 WT CA-1b trip 70 epi.tif	WT CA-1b trip 70 epi.tif	252.049	228.15	1.10475
	082222 WT CA-1b trip 70 epi.tif	WT CA-1b trip 70 epi.tif	307.796	198.626	1.54963
	082222 WT CA-1b trip 70 epi.tif	WT CA-1b trip 70 epi.tif	416.012	206.034	2.01914
	082222 WT CA-1b trip 70 epi.tif	WT CA-1b trip 70 epi.tif	472.286	178.219	2.65003
	082222 WT CA-1b trip 70 epi.tif	WT CA-1b trip 70 epi.tif	314.059	195.524	1.60624
	082222 WT CA-1b trip 70 epi.tif	WT CA-1b trip 70 epi.tif	271.386	220.039	1.23335
	082622 WT CA-1b trip 70 epi.tif	WT CA-1b trip 70 epi.tif	375.593	187.664	2.00141
	082622 WT CA-1b trip 70 epi.tif	WT CA-1b trip 70 epi.tif	297.604	221.28	1.34492
	082622 WT CA-1b trip 70 epi.tif	WT CA-1b trip 70 epi.tif	485.97	173.943	2.79385
	082622 WT CA-1b trip 70 epi.tif	WT CA-1b trip 70 epi.tif	417.266	210.489	1.98236
	082622 WT CA-1b trip 70 epi.tif	WT CA-1b trip 70 epi.tif	395.335	190.374	2.07662
	082622 WT CA-1b trip 70 epi.tif	WT CA-1b trip 70 epi.tif	431.499	222.684	1.93772
	082622 WT CA-1b trip 70 epi.tif	WT CA-1b trip 70 epi.tif	488.402	191.905	2.54502
	082622 WT CA-1b trip 70 epi.tif	WT CA-1b trip 70 epi.tif	549.095	173.413	3.1664
	082622 WT CA-1b trip 70 epi.tif	WT CA-1b trip 70 epi.tif	393.743	212.941	1.84907
	082622 WT CA-1b trip 70 epi.tif	WT CA-1b trip 70 epi.tif	447.299	214.488	2.08543
	082622 WT CA-1b trip 70 epi.tif	WT CA-1b trip 70 epi.tif	409.137	246.931	1.65689
	082622 WT CA-1b trip 70 epi.tif	WT CA-1b trip 70 epi.tif	424.845	223.298	1.90259
	082622 WT CA-1b trip 70 epi.tif	WT CA-1b trip 70 epi.tif	411.159	211.395	1.94498
	082622 WT CA-1b trip 70 epi.tif	WT CA-1b trip 70 epi.tif	427.117	199.906	2.13659
	082622 WT CA-1b trip 70 epi.tif	WT CA-1b trip 70 epi.tif	296.006	282.592	1.04747
	082622 WT CA-1b trip 70 epi.tif	WT CA-1b trip 70 epi.tif	344.264	217.894	1.57996
	082622 WT CA-1b trip 70 epi.tif	WT CA-1b trip 70 epi.tif	298.452	295.383	1.01039
	082622 WT CA-1b trip 70 epi.tif	WT CA-1b trip 70 epi.tif	436.6	249.044	1.7531
	082622 WT CA-1b trip 70 epi.tif	WT CA-1b trip 70 epi.tif	259.688	256.882	1.01092
	082622 WT CA-1b trip 70 epi.tif	WT CA-1b trip 70 epi.tif	245.098	244.52	1.00236
	082622 WT CA-1b trip 70 epi.tif	WT CA-1b trip 70 epi.tif	279.307	258.147	1.08197
	082622 WT CA-1b trip 70 epi.tif	WT CA-1b trip 70 epi.tif	361.619	199.433	1.81324
	082622 WT CA-1b trip 70 epi.tif	WT CA-1b trip 70 epi.tif	326.926	148.417	2.20275
	082622 WT CA-1b trip 70 epi.tif	WT CA-1b trip 70 epi.tif	304.45	276.615	1.10063
	082622 WT CA-1b trip 70 epi.tif	WT CA-1b trip 70 epi.tif	391.88	168.651	2.32362
	082622 WT CA-1b trip 70 epi.tif	WT CA-1b trip 70 epi.tif	348.198	203.382	1.71204
	082622 WT CA-1b trip 70 epi.tif	WT CA-1b trip 70 epi.tif	422.857	218.284	1.93719
	082622 WT CA-1b trip 70 epi.tif	WT CA-1b trip 70 epi.tif	300.609	180.862	1.66209
	082622 WT CA-1b trip 70 epi.tif	WT CA-1b trip 70 epi.tif	504.529	209.758	2.40529
	082622 WT CA-1b trip 70 epi.tif	WT CA-1b trip 70 epi.tif	480.332	226.103	2.12439
	082622 WT CA-1b trip 70 epi.tif	WT CA-1b trip 70 epi.tif	295.215	281.865	1.04736
	082622 WT CA-1b trip 70 epi.tif	WT CA-1b trip 70 epi.tif	417.175	217.319	1.91964
	082622 WT CA-1b trip 70 epi.tif	WT CA-1b trip 70 epi.tif	361.547	243.359	1.48565
	082622 WT CA-1b trip 70 epi.tif	WT CA-1b trip 70 epi.tif	443.376	176.462	2.51259
	082622 WT CA-1b trip 70 epi.tif	WT CA-1b trip 70 epi.tif	396.396	209.274	1.89415
	082622 WT CA-1b trip 70 epi.tif	WT CA-1b trip 70 epi.tif	441.562	220.639	2.00129
	082622 WT CA-1b trip 70 epi.tif	WT CA-1b trip 70 epi.tif	508.06	216.492	2.34678
	082622 WT CA-1b trip 70 epi.tif	WT CA-1b trip 70 epi.tif	458.946	203.684	2.25323
	082622 WT CA-1b trip 70 epi.tif	WT CA-1b trip 70 epi.tif	418.16	200.672	2.0838
	082622 WT CA-1b trip 70 epi.tif	WT CA-1b trip 70 epi.tif	488.348	195.85	2.49348
	082622 WT CA-1b trip 70 epi.tif	WT CA-1b trip 70 epi.tif	399.882	235.02	1.70148
	082622 WT CA-1b trip 70 epi.tif	WT CA-1b trip 70 epi.tif	513.052	230.783	2.22309
	082622 WT CA-1b trip 70 epi.tif	WT CA-1b trip 70 epi.tif	402.922	226.155	1.78162
	082622 WT CA-1b trip 70 epi.tif	WT CA-1b trip 70 epi.tif	373.999	215.191	1.73799
	082622 WT CA-1b trip 70 epi.tif	WT CA-1b trip 70 epi.tif	354.526	198.614	1.785
	082622 WT CA-1b trip 70 epi.tif	WT CA-1b trip 70 epi.tif	411.163	232.038	1.77196
	082622 WT CA-1b trip 70 epi.tif	WT CA-1b trip 70 epi.tif	424.845	219.115	1.93891
	082622 WT CA-1b trip 70 epi.tif	WT CA-1b trip 70 epi.tif	474.684	206.24	2.30161
	082222 WT CA-1b trip 80 epi.tif	WT CA-1b trip 80 epi.tif	452.069	165.829	2.72612
	082222 WT CA-1b trip 80 epi.tif	WT CA-1b trip 80 epi.tif	330.438	178.179	1.85453
	082222 WT CA-1b trip 80 epi.tif	WT CA-1b trip 80 epi.tif	269.369	240.863	1.11835
	082222 WT CA-1b trip 80 epi.tif	WT CA-1b trip 80 epi.tif	456.61	173.943	2.62506
	082222 WT CA-1b trip 80 epi.tif	WT CA-1b trip 80 epi.tif	454.626	143.418	3.16994
	082222 WT CA-1b trip 80 epi.tif	WT CA-1b trip 80 epi.tif	358.828	223.836	1.60308
	082222 WT CA-1b trip 80 epi.tif	WT CA-1b trip 80 epi.tif	239.802	219.492	1.09253
	082222 WT CA-1b trip 80 epi.tif	WT CA-1b trip 80 epi.tif	252.498	240.48	1.04998
	082222 WT CA-1b trip 80 epi.tif	WT CA-1b trip 80 epi.tif	250.81	231.417	1.0838
	082222 WT CA-1b trip 80 epi.tif	WT CA-1b trip 80 epi.tif	368.531	204.285	1.804
	082222 WT CA-1b trip 80 epi.tif	WT CA-1b trip 80 epi.tif	527.334	162.507	3.24499
	082222 WT CA-1b trip 80 epi.tif	WT CA-1b trip 80 epi.tif	432.092	176.114	2.45348
	082222 WT CA-1b trip 80 epi.tif	WT CA-1b trip 80 epi.tif	260.414	259.588	1.00318
	082222 WT CA-1b trip 80 epi.tif	WT CA-1b trip 80 epi.tif	369.46	191.425	1.93005
	082222 WT CA-1b trip 80 epi.tif	WT CA-1b trip 80 epi.tif	250.998	232.921	1.07761
	082222 WT CA-1b trip 80 epi.tif	WT CA-1b trip 80 epi.tif	456.729	149.178	3.06164
	082222 WT CA-1b trip 80 epi.tif	WT CA-1b trip 80 epi.tif	365.393	189.23	1.93095
	082222 WT CA-1b trip 80 epi.tif	WT CA-1b trip 80 epi.tif	421.952	168.651	2.50192
	082222 WT CA-1b trip 80 epi.tif	WT CA-1b trip 80 epi.tif	341.538	173.834	1.96474
	082222 WT CA-1b trip 80 epi.tif	WT CA-1b trip 80 epi.tif	292.169	241.606	1.20928
	082222 WT CA-1b trip 80 epi.tif	WT CA-1b trip 80 epi.tif	276.069	246.213	1.12126
	082222 WT CA-1b trip 80 epi.tif	WT CA-1b trip 80 epi.tif	303.845	300.258	1.01195
	082222 WT CA-1b trip 80 epi.tif	WT CA-1b trip 80 epi.tif	331.586	240.009	1.38156
	082622 WT CA-1b trip 80 epi.tif	WT CA-1b trip 80 epi.tif	493.87	165.829	2.97819
	082622 WT CA-1b trip 80 epi.tif	WT CA-1b trip 80 epi.tif	364.239	169.976	2.14288
	082622 WT CA-1b trip 80 epi.tif	WT CA-1b trip 80 epi.tif	343.275	257.9	1.33104
	082622 WT CA-1b trip 80 epi.tif	WT CA-1b trip 80 epi.tif	454.856	192.691	2.36055
	082622 WT CA-1b trip 80 epi.tif	WT CA-1b trip 80 epi.tif	332.041	329.4	1.00802
	082622 WT CA-1b trip 80 epi.tif	WT CA-1b trip 80 epi.tif	414.792	193.583	2.14271
	082622 WT CA-1b trip 80 epi.tif	WT CA-1b trip 80 epi.tif	457.462	218.77	2.09106
	082622 WT CA-1b trip 80 epi.tif	WT CA-1b trip 80 epi.tif	405.119	200.106	2.02452
	082622 WT CA-1b trip 80 epi.tif	WT CA-1b trip 80 epi.tif	487.43	226.061	2.15619
	082622 WT CA-1b trip 80 epi.tif	WT CA-1b trip 80 epi.tif	324.818	299.052	1.08616
	082622 WT CA-1b trip 80 epi.tif	WT CA-1b trip 80 epi.tif	327.655	201.306	1.62765
	082622 WT CA-1b trip 80 epi.tif	WT CA-1b trip 80 epi.tif	440.639	192.09	2.29392
	082622 WT CA-1b trip 80 epi.tif	WT CA-1b trip 80 epi.tif	338.351	160.916	2.10266
	082622 WT CA-1b trip 80 epi.tif	WT CA-1b trip 80 epi.tif	382.091	180.81	2.11322
	082622 WT CA-1b trip 80 epi.tif	WT CA-1b trip 80 epi.tif	430.234	171.703	2.50569
	082622 WT CA-1b trip 80 epi.tif	WT CA-1b trip 80 epi.tif	273.293	258.184	1.05852
	082622 WT CA-1b trip 80 epi.tif	WT CA-1b trip 80 epi.tif	405.422	240.667	1.68458
	082622 WT CA-1b trip 80 epi.tif	WT CA-1b trip 80 epi.tif	426.532	233.094	1.82987
	082622 WT CA-1b trip 80 epi.tif	WT CA-1b trip 80 epi.tif	479.73	177.29	2.70591
	082622 WT CA-1b trip 80 epi.tif	WT CA-1b trip 80 epi.tif	283.043	255.977	1.10574
	082622 WT CA-1b trip 80 epi.tif	WT CA-1b trip 80 epi.tif	426.273	170.42	2.50131
	082622 WT CA-1b trip 80 epi.tif	WT CA-1b trip 80 epi.tif	384.799	236.122	1.62966
	082622 WT CA-1b trip 80 epi.tif	WT CA-1b trip 80 epi.tif	473.332	197.255	2.39959
	082622 WT CA-1b trip 80 epi.tif	WT CA-1b trip 80 epi.tif	410.894	171.318	2.39843
	082622 WT CA-1b trip 80 epi.tif	WT CA-1b trip 80 epi.tif	295.303	282.459	1.04547
	082622 WT CA-1b trip 80 epi.tif	WT CA-1b trip 80 epi.tif	407.981	208.879	1.95319
	082622 WT CA-1b trip 80 epi.tif	WT CA-1b trip 80 epi.tif	400.354	206.24	1.9412
	082622 WT CA-1b trip 80 epi.tif	WT CA-1b trip 80 epi.tif	382.648	151.346	2.5283
	082622 WT CA-1b trip 80 epi.tif	WT CA-1b trip 80 epi.tif	382.806	212.575	1.8008
	082622 WT CA-1b trip 80 epi.tif	WT CA-1b trip 80 epi.tif	415.378	232.495	1.78661
	082622 WT CA-1b trip 80 epi.tif	WT CA-1b trip 80 epi.tif	441.204	225.967	1.95252
	082622 WT CA-1b trip 80 epi.tif	WT CA-1b trip 80 epi.tif	326.124	295.311	1.10434
	082622 WT CA-1b trip 80 epi.tif	WT CA-1b trip 80 epi.tif	426.237	200.318	2.1278
	082622 WT CA-1b trip 80 epi.tif	WT CA-1b trip 80 epi.tif	354.399	225.852	1.56916
	082622 WT CA-1b trip 80 epi.tif	WT CA-1b trip 80 epi.tif	416.456	207.37	2.00828
	082622 WT CA-1b trip 80 epi.tif	WT CA-1b trip 80 epi.tif	484.101	214.356	2.2584
	082622 WT CA-1b trip 80 epi.tif	WT CA-1b trip 80 epi.tif	373.535	207.416	1.8009
	082622 WT CA-1b trip 80 epi.tif	WT CA-1b trip 80 epi.tif	401.025	184.185	2.17729
	082622 WT CA-1b trip 80 epi.tif	WT CA-1b trip 80 epi.tif	421.521	226.061	1.86463
	082622 WT CA-1b trip 80 epi.tif	WT CA-1b trip 80 epi.tif	400.396	189.03	2.11816
	082622 WT CA-1b trip 80 epi.tif	WT CA-1b trip 80 epi.tif	446.618	213.108	2.09574
	082622 WT CA-1b trip 80 epi.tif	WT CA-1b trip 80 epi.tif	303.627	272.904	1.11258
	082622 WT CA-1b trip 80 epi.tif	WT CA-1b trip 80 epi.tif	411.713	214.796	1.91676
	082622 WT CA-1b trip 80 epi.tif	WT CA-1b trip 80 epi.tif	400.637	221.12	1.81185
	082622 WT CA-1b trip 80 epi.tif	WT CA-1b trip 80 epi.tif	441.006	196.68	2.24225
	082622 WT CA-1b trip 80 epi.tif	WT CA-1b trip 80 epi.tif	519.376	180.548	2.87666
	082622 WT CA-1b trip 80 epi.tif	WT CA-1b trip 80 epi.tif	464.757	200.848	2.31397
	082622 WT CA-1b trip 80 epi.tif	WT CA-1b trip 80 epi.tif	404.297	257.68	1.56899
	082622 WT CA-1b trip 80 epi.tif	WT CA-1b trip 80 epi.tif	394.013	241.968	1.62837
	082622 WT CA-1b trip 80 epi.tif	WT CA-1b trip 80 epi.tif	329.494	197.864	1.66525
	082622 WT CA-1b trip 80 epi.tif	WT CA-1b trip 80 epi.tif	289.882	277.68	1.04394
	082222 WT CA-1b trip shield.tif	WT CA-1b trip shield.tif	442.8	205.633	2.15335
	082222 WT CA-1b trip shield.tif	WT CA-1b trip shield.tif	254.51	241.215	1.05512
	082222 WT CA-1b trip shield.tif	WT CA-1b trip shield.tif	248.304	210.399	1.18016
	082222 WT CA-1b trip shield.tif	WT CA-1b trip shield.tif	353.844	211.663	1.67173
	082222 WT CA-1b trip shield.tif	WT CA-1b trip shield.tif	232.526	231.784	1.0032
	082222 WT CA-1b trip shield.tif	WT CA-1b trip shield.tif	247.132	236.122	1.04663
	082222 WT CA-1b trip shield.tif	WT CA-1b trip shield.tif	306.736	255.14	1.20223
	082222 WT CA-1b trip shield.tif	WT CA-1b trip shield.tif	289.01	190.039	1.52079
	082222 WT CA-1b trip shield.tif	WT CA-1b trip shield.tif	328.108	202.894	1.61714
	082222 WT CA-1b trip shield.tif	WT CA-1b trip shield.tif	233.498	222.684	1.04856
	082222 WT CA-1b trip shield.tif	WT CA-1b trip shield.tif	246.165	239.369	1.02839
	082222 WT CA-1b trip shield.tif	WT CA-1b trip shield.tif	243.116	223.488	1.08783
	082222 WT CA-1b trip shield.tif	WT CA-1b trip shield.tif	261.535	249.025	1.05024
	082222 WT CA-1b trip shield.tif	WT CA-1b trip shield.tif	259.897	249.366	1.04223
	082222 WT CA-1b trip shield.tif	WT CA-1b trip shield.tif	250.763	240.166	1.04412
	082222 WT CA-1b trip shield.tif	WT CA-1b trip shield.tif	249.867	231.457	1.07954
	082222 WT CA-1b trip shield.tif	WT CA-1b trip shield.tif	275.975	266.152	1.03691
	082222 WT CA-1b trip shield.tif	WT CA-1b trip shield.tif	242.513	194.07	1.24962
	082222 WT CA-1b trip shield.tif	WT CA-1b trip shield.tif	282.191	232.658	1.2129
	082222 WT CA-1b trip shield.tif	WT CA-1b trip shield.tif	292.871	212.498	1.37823
	082222 WT CA-1b trip shield.tif	WT CA-1b trip shield.tif	269.431	232.739	1.15765
	082222 WT CA-1b trip shield.tif	WT CA-1b trip shield.tif	246.213	234.185	1.05136
	082222 WT CA-1b trip shield.tif	WT CA-1b trip shield.tif	238.776	233.306	1.02345
	082222 WT CA-1b trip shield.tif	WT CA-1b trip shield.tif	268.272	220.639	1.21589
	082222 WT CA-1b trip shield.tif	WT CA-1b trip shield.tif	249.338	242.182	1.02955
	082222 WT CA-1b trip shield.tif	WT CA-1b trip shield.tif	270.131	254.964	1.05949
	082622 WT CA-1b trip shield.tif	WT CA-1b trip shield.tif	342.304	263.845	1.29737
	082622 WT CA-1b trip shield.tif	WT CA-1b trip shield.tif	295.303	267.611	1.10348
	082622 WT CA-1b trip shield.tif	WT CA-1b trip shield.tif	299.683	255.703	1.172
	082622 WT CA-1b trip shield.tif	WT CA-1b trip shield.tif	346.567	235.541	1.47137
	082622 WT CA-1b trip shield.tif	WT CA-1b trip shield.tif	316.134	292.032	1.08253
	082622 WT CA-1b trip shield.tif	WT CA-1b trip shield.tif	303.821	287.929	1.05519
	082622 WT CA-1b trip shield.tif	WT CA-1b trip shield.tif	316.865	233.852	1.35498
	082622 WT CA-1b trip shield.tif	WT CA-1b trip shield.tif	304.698	282.768	1.07755
	082622 WT CA-1b trip shield.tif	WT CA-1b trip shield.tif	332.119	248.208	1.33807
	082622 WT CA-1b trip shield.tif	WT CA-1b trip shield.tif	336.785	269.851	1.24804
	082622 WT CA-1b trip shield.tif	WT CA-1b trip shield.tif	345.496	237.736	1.45328
	082622 WT CA-1b trip shield.tif	WT CA-1b trip shield.tif	295.239	260.196	1.13468
	082622 WT CA-1b trip shield.tif	WT CA-1b trip shield.tif	258.732	249.953	1.03512
	082622 WT CA-1b trip shield.tif	WT CA-1b trip shield.tif	248.541	246.529	1.00816
	082622 WT CA-1b trip shield.tif	WT CA-1b trip shield.tif	337.701	278.8	1.21127
	082622 WT CA-1b trip shield.tif	WT CA-1b trip shield.tif	269.369	255.398	1.0547
	082622 WT CA-1b trip shield.tif	WT CA-1b trip shield.tif	303.471	296.643	1.02302
	082622 WT CA-1b trip shield.tif	WT CA-1b trip shield.tif	262.355	254.148	1.03229
	082622 WT CA-1b trip shield.tif	WT CA-1b trip shield.tif	379.562	216.677	1.75174
	082622 WT CA-1b trip shield.tif	WT CA-1b trip shield.tif	318.033	237.468	1.33927
	082622 WT CA-1b trip shield.tif	WT CA-1b trip shield.tif	328.453	247.447	1.32737
	082622 WT CA-1b trip shield.tif	WT CA-1b trip shield.tif	272.913	235.19	1.16039
	082622 WT CA-1b trip shield.tif	WT CA-1b trip shield.tif	286.689	247.828	1.15681
	082622 WT CA-1b trip shield.tif	WT CA-1b trip shield.tif	283.659	257.497	1.1016
	082622 WT CA-1b trip shield.tif	WT CA-1b trip shield.tif	335.232	287.018	1.16798
	082622 WT CA-1b trip shield.tif	WT CA-1b trip shield.tif	325.138	252.433	1.28802
	082622 WT CA-1b trip shield.tif	WT CA-1b trip shield.tif	321.642	216.721	1.48413
	082622 WT CA-1b trip shield.tif	WT CA-1b trip shield.tif	269.93	253.581	1.06447
	082622 WT CA-1b trip shield.tif	WT CA-1b trip shield.tif	336.294	268.79	1.25114
	082622 WT CA-1b trip shield.tif	WT CA-1b trip shield.tif	297.565	252.639	1.17783
	082622 WT CA-1b trip shield.tif	WT CA-1b trip shield.tif	329.322	235.241	1.39993
	082622 WT CA-1b trip shield.tif	WT CA-1b trip shield.tif	378.815	226.634	1.67148
	082622 WT CA-1b trip shield.tif	WT CA-1b trip shield.tif	328.956	257.304	1.27847
	082622 WT CA-1b trip shield.tif	WT CA-1b trip shield.tif	321.524	246.914	1.30217
	082622 WT CA-1b trip shield.tif	WT CA-1b trip shield.tif	289.532	237.468	1.21925
	082622 WT CA-1b trip shield.tif	WT CA-1b trip shield.tif	396.813	239.359	1.65782
	082622 WT CA-1b trip shield.tif	WT CA-1b trip shield.tif	298.713	245.868	1.21493
	082622 WT CA-1b trip shield.tif	WT CA-1b trip shield.tif	325.312	279.713	1.16302
	082622 WT CA-1b trip shield.tif	WT CA-1b trip shield.tif	290.378	264.542	1.09766
	082622 WT CA-1b trip shield.tif	WT CA-1b trip shield.tif	366.578	283.468	1.29319
	082622 WT CA-1b trip shield.tif	WT CA-1b trip shield.tif	306.143	258.996	1.18204
	082622 WT CA-1b trip shield.tif	WT CA-1b trip shield.tif	405.548	224.5	1.80645
	082622 WT CA-1b trip shield.tif	WT CA-1b trip shield.tif	292.484	287.306	1.01802
	082622 WT CA-1b trip shield.tif	WT CA-1b trip shield.tif	286.812	258.586	1.10916
	082622 WT CA-1b trip shield.tif	WT CA-1b trip shield.tif	290.703	286.878	1.01333
	082622 WT CA-1b trip shield.tif	WT CA-1b trip shield.tif	327.157	295.215	1.1082
	082622 WT CA-1b trip shield.tif	WT CA-1b trip shield.tif	327.51	238.855	1.37117
	082622 WT CA-1b trip shield.tif	WT CA-1b trip shield.tif	287.7	279.873	1.02797
	082622 WT CA-1b trip shield.tif	WT CA-1b trip shield.tif	279.713	256.689	1.0897
	082622 WT CA-1b trip shield.tif	WT CA-1b trip shield.tif	297.739	254.954	1.16781
	082622 WT CA-1b trip shield.tif	WT CA-1b trip shield.tif	285.691	264.193	1.08137
	082622 WT CA-1b trip shield.tif	WT CA-1b trip shield.tif	341.483	278.698	1.22528
	082622 WT CA-1b trip shield.tif	WT CA-1b trip shield.tif	329.494	313.179	1.05209

## Sheet: Figure 1f
Figure 1f	uninj		ndr2		1b*				In vivo
hpf	sumf1	sumf2	sumf1	sumf2	sumf1	sumf2			sumf1	sumf2
4.7	0	0	0	0	0	0		4.7	-0.52336	-0.0548906
5.3	-1.39	0	-1.03	0	-1.67	0		5.3	-2.2864	1.66902
6	-2.1	1.97	-2.44	1.65	-2.31	1.36		6	-3.24071	2.49604
8	-1.38	2.47	-1.04	2.34	-0.85	1.94		8	-2.00516	3.06312
9	0	2.66	0	2.68	-1.07	2.4		9
11	0	2.86	0	2.99	0	2.37		11	-0.875848	3.52803

## Sheet: Figure 1g
Figure 1g	hpf	uninj	ndr2	acvr1b*	in vivo
	4	0.107373	0.131417	0.158929
	4.7	0.254255	0.2191	0.277668	0.127125
	5.3	0.74792	0.320632	0.91335	1.42531
	6	1.68273	2.23536	2.32354	4.89934
	8	1.38349	1.33861	1.10484	3.08256
	9	1.08667	1.24338	1.7359
	11	1.08833	0.904848	0.960376	1.94494

## Sheet: Figure 2b,c
Figure b,c	scale 4x	1000um/916.73pix
	wt								Sumf1 -/-								Sumf2 -/-								Sumf2 -/- + Sumf1 OE								Sumf1 OE								Sumf2 OE
		noto (px)	noto (um)	NE (px)	NE (um)	axis length (px)	axis length (um)			noto (px)	noto (um)	NE (px)	NE (um)	axis length (px)	axis length (um)			noto (px)	noto (um)	NE (px)	NE (um)	axis length (px)	axis length (um)			noto (px)	noto (um)	NE (px)	NE (um)	axis length (px)	axis length (um)			noto (px)	noto (um)	NE (px)	NE (um)	axis length (px)	axis length (um)			noto (px)	noto (um)	NE (px)	NE (um)	axis length (px)	axis length (um)
	1	44.598	48.649	393.732	429.496	1336.08	1457.44		1	54.083	58.9956	366.602	399.902	1287.08	1403.99	887.078	1	46.573	50.8034	391.807	427.396	1260.93	1375.47		1	60	65.45	399.811	436.127	1065.3	1162.06		1	46.569	50.799	389.235	424.591	1204.87	1314.32		1	85	92.7209	452.442	493.539	1286.53	1403.39
	2	40.025	43.6606	395.101	430.989	1381.4	1506.88		2	48.374	52.768	357	389.428	1201.06	1310.15	801.058	2	30.887	33.6926	354.559	386.765	1102.67	1202.83		2	66.212	72.2263	482.403	526.221	1025.31	1118.44		2	42	45.815	315.696	344.372	1436.88	1567.4		2	31.648	34.5227	488.492	532.864	1065.15	1161.9
	3	49.659	54.1697	386.476	421.581	1352.77	1475.65		3	46.957	51.2223	415.194	452.908	961.398	1048.73	561.398	3	42.107	45.9317	435.041	474.557	1364.31	1488.24		3	81.584	88.9946	369.049	402.571	924.553	1008.53		3	59.857	65.294	360.999	393.79	1435.97	1566.4		3	40.714	44.4122	513.825	560.498	1396.27	1523.09
	4	57.706	62.9477	416.222	454.029	1270.41	1385.81		4	64.9	70.7951	515.529	562.356	1126.93	1229.3	726.932	4	57.315	62.5211	490.8	535.381	1219.2	1329.94		4	74.726	81.5136	394.645	430.492	1037.95	1132.23		4	78.544	85.6784	462.774	504.809	972.913	1061.29		4	81.167	88.5397	492.325	537.045	1313.56	1432.87
	5	42.953	46.8546	374.712	408.748	1345.91	1468.16		5	53.075	57.896	473.44	516.444	1203	1312.28	803.004	5	33.541	36.5877	299.174	326.349	1266.38	1381.41		5	76.105	83.0179	387.604	422.812	960.492	1047.74		5	54.125	59.0414	395.98	431.948	1218.16	1328.81		5	37	40.3608	568.901	620.576	1441.53	1572.47
	6	45.793	49.9525	364.892	398.036	1297.8	1415.68		6	52.479	57.2459	427.908	466.776	1133.83	1236.82	733.832	6	45	49.0875	323.138	352.49	1281.86	1398.3		6	92.347	100.735	385.509	420.526	998.616	1089.32		6	82.347	89.8269	388.062	423.311	1270.61	1386.03		6	48.246	52.6284	423.962	462.472	1152.77	1257.48
	7	42	45.815	423.861	462.362	1310.86	1429.93		7	51.788	56.4921	450.849	491.801	1044.25	1139.1	644.25	7	34.205	37.312	304.541	332.204	1254.65	1368.62		7	46.648	50.8852	426.095	464.799	1018.78	1111.32		7	60.88	66.41	400	436.333	1286.37	1403.21		7	45.926	50.0976	553.809	604.114	1321.51	1441.55
	8	42	45.815	481.348	525.071	1248.59	1362		8	66.068	72.0692	429	467.968	1064.82	1161.54	664.819	8	53.16	57.9887	385.334	420.335	1213	1323.18		8	76.942	83.9309	433.632	473.02	571.559	623.476		8	50.926	55.5518	438.269	478.079	1277.64	1393.69		8	73.544	80.2243	509.902	556.218	1374.38	1499.22
	9	45.891	50.0595	409.42	446.609	1355.61	1478.74		9	68.476	74.6959	375.3	409.39	1281.09	1397.45	881.086	9	40.804	44.5104	357.29	389.744	1318.19	1437.93		9	80.498	87.8099	456.355	497.807	1090.19	1189.21		9	75.884	82.7768	523.695	571.264	1151.08	1255.64		9	37.612	41.0284	551.144	601.206	1473.86	1607.74
	10	48.374	52.768	436.25	475.876	1242.53	1355.4		10	68.542	74.7679	409.695	446.909	1089.94	1188.94	689.938	10	51	55.6325	354.203	386.377	1329.67	1450.45		10	76	82.9034	504.036	549.819	721.685	787.238		10	33.081	36.0859	441.851	481.986	1197.49	1306.27		10	64.699	70.5759	380.316	414.862	1197.39	1306.15
	11	37.108	40.4787	379.485	413.955	1382.35	1507.91		11	55.317	60.3416	430.163	469.236	1175.06	1281.8	775.062	11	39.115	42.668	309.524	337.639	1251.06	1364.7		11	82.365	89.8465	444.091	484.429	938.408	1023.65		11	82.4	89.8847	473.32	516.313	1224.79	1336.04		11	34.477	37.6087	473.185	516.166	1023.86	1116.86
	12	37.108	40.4787	357.151	389.592	1241.1	1353.84		12	51.088	55.7285	370.218	403.846	1184.64	1292.25	784.645	12	45.891	50.0595	308.315	336.32	1332.88	1453.95		12	60.133	65.5951	411.7	449.096	862.508	940.853		12	54.622	59.5835	461.268	503.167	1294.15	1411.71		12	49.125	53.5872	440.018	479.986	1115.18	1216.48
	13	42.953	46.8546	390.738	426.23	1448.24	1579.79		13	74.095	80.8253	428.002	466.879	1262.09	1376.73	862.086	13	39.115	42.668	343.628	374.841	1240.64	1353.34		13	63.246	68.9909	371.964	405.751	1047.73	1142.9		13	38.332	41.8138	506.865	552.905	1088.89	1187.8		13	59.726	65.1511	442.412	482.598	1353.4	1476.33
	14	37.947	41.3939	394.771	430.63	1335.95	1457.3		14	51	55.6325	396.045	432.019	1212.56	1322.7	812.563	14	41.785	45.5805	292.05	318.578	1313.59	1432.91		14	60	65.45	348.233	379.864	1156.53	1261.59		14	49.464	53.957	422.583	460.968	1335.5	1456.81		14	95.055	103.689	369.778	403.366	1132.95	1235.87
	15	33	35.9975	330.218	360.213	1306.77	1425.47		15	55.317	60.3416	409.068	446.225	1212.23	1322.34	812.23	15	48.094	52.4626	318.693	347.641	1264.33	1379.17		15	84.095	91.7337	400.666	437.06	997.513	1088.12		15	47.271	51.5648	524.915	572.595	1394.81	1521.51		15	49.125	53.5872	493.04	537.825	1157.45	1262.58
	16	36.497	39.8122	360.45	393.191	1214.76	1325.1		16	41.785	45.5805	422.191	460.54	1096.93	1196.57	696.934	16	49.477	53.9712	305.765	333.539	1326.32	1446.79		16	59.464	64.8653	444.567	484.949	896.617	978.06		16	46.851	51.1067	392.917	428.607	1259.48	1373.89		16	61.42	66.999	470.064	512.762	1338.66	1460.25
	17	51.264	55.9205	391.083	426.607	1464.91	1597.97		17	54.332	59.2672	411.175	448.524	1134.59	1237.65	734.588	17	54.745	59.7177	388.902	424.227	1255.5	1369.55		17	64.498	70.3566	375.192	409.272	913.177	996.125		17	40.596	44.2835	474.046	517.105	1106.64	1207.16		17	45	49.0875	441.47	481.57	1281.75	1398.18
	18	48	52.36	413.14	450.667	1325.08	1445.44		18	42.953	46.8546	384.22	419.12	1283.66	1400.26	883.664	18	34.205	37.312	327.22	356.943	1278.14	1394.23		18	76	82.9034	462.243	504.23	1033.1	1126.94		18	66.42	72.4532	508.11	554.264	1157.85	1263.02		18	73.091	79.7301	496	541.054	1046.7	1141.77
	19	30.15	32.8886	354.813	387.042	1312.83	1432.08		19	81.498	88.9008	434.337	473.789	1114	1215.19	713.998	19	42.107	45.9317	330.341	360.347	1220.54	1331.4		19	118.929	129.732	389.134	424.48	1100.36	1200.31		19	87.4	95.3389	539.17	588.145	1122.62	1224.59		19	61.105	66.6554	399.4	435.679	1174.21	1280.87
	20	42.107	45.9317	351.115	383.008	1351.36	1474.11		20	39.115	42.668	390.415	425.878	1079.01	1177.02	679.011	20	36.497	39.8122	305.603	333.362	1356.2	1479.38		20	68.819	75.0701	391.945	427.547	1021.39	1114.16		20	70.498	76.9016	493.623	538.461	1308.31	1427.15		20	74.889	81.6914	456.508	497.974	1321.6	1441.65
	21	48.374	52.768	462.973	505.027	1348.19	1470.65		21	72.498	79.0833	404.144	440.854	1012.36	1104.31	612.355	21	48.374	52.768	302.926	330.442	1317.55	1437.22		21	69.857	76.2024	417.949	455.913	1069.52	1166.67		21	42.154	45.983	487.032	531.271	1141.43	1245.11		21	48.246	52.6284	427.85	466.713	1131.28	1234.04
	22	51	55.6325	411.7	449.096	1347.96	1470.4		22	60	65.45	380.326	414.872	1040.48	1135	640.484	22	46.957	51.2223	318.198	347.101	1236.09	1348.37		22	60.531	66.0293	438.257	478.066	898.574	980.194		22	54	58.905	493.883	538.744	1023.49	1116.46		22	50.605	55.2016	396.02	431.992	989.251	1079.11
	23	57.94	63.2029	393.103	428.81	1471.04	1604.66		23	52.393	57.1521	411.7	449.096	1025.29	1118.42	625.291	23	51.614	56.3023	308.65	336.686	1186.23	1293.98		23	68.819	75.0701	420.193	458.361	915.852	999.043		23	54.622	59.5835	442.9	483.13	1259.69	1374.12		23	50.115	54.6671	416.404	454.228	1332.7	1453.75
	24	42.107	45.9317	375.012	409.076	1379.66	1504.98		24	61.188	66.7459	434.203	473.643	1192.59	1300.92	792.592	24	54.083	58.9956	315.357	344.002	1232.1	1344.02		24	68	74.1767	360.012	392.713	1046.84	1141.93		24	83.295	90.861	393.548	429.295	1360.81	1484.42		24	41.143	44.8802	420.894	459.125	1212.47	1322.6
	25	42	45.815	462.166	504.146	1307.05	1425.77		25	46.573	50.8034	312.418	340.796	1191.68	1299.93	791.685	25	52.393	57.1521	362.106	394.997	1234.13	1346.23		25	46.819	51.0717	428.528	467.453	907.679	990.127		25	74	80.7217	505.015	550.887	1207.76	1317.47		25	94.179	102.734	486.259	530.428	1040.81	1135.35
	26	40.025	43.6606	428.591	467.522	1333.51	1454.64		26	41.677	45.4627	339.438	370.27	1321.88	1441.96	921.884	26	45.398	49.5217	319.102	348.087	1162	1267.55		26	60	65.45	437.507	477.247	945.198	1031.05		26	83.5	91.0846	518.089	565.149	1095.56	1195.07		26	31.819	34.7092	442.9	483.13	1132.92	1235.83
	27	42.107	45.9317	418.325	456.323	1302.73	1421.06		27	43.681	47.6487	412.704	450.191	1195.72	1304.34	795.725	27	51.352	56.0165	337.083	367.702	1300.3	1418.41		27	57.271	62.4731	417.173	455.066	973.475	1061.9		27	82.4	89.8847	485.37	529.458	1236.98	1349.34		27	38.367	41.852	449.515	490.346	1301.51	1419.73
	28	54.083	58.9956	379.592	414.072	1593.23	1737.95		28	42.426	46.2797	386.535	421.645	1328.97	1449.69	928.973	28	56.365	61.4848	475.98	519.215	1253.75	1367.63		28	78.588	85.7264	424.062	462.581	912.11	994.96		28	50.133	54.6868	502.872	548.55	1155.87	1260.86		28	53	57.8142	430.163	469.236	1321.83	1441.9
	29	57	62.1775	411.536	448.917	1332.16	1453.16		29	40.025	43.6606	354.775	387.001	1184.42	1292	784.417									29	69.051	75.3232	445.588	486.062	903.05	985.077										29	37.154	40.5288	524.015	571.613	1408.05	1535.94
	30	43.681	47.6487	331.062	361.134	1310.86	1429.93		30	54.332	59.2672	405.444	442.272	1315.6	1435.1	915.601									30	82.462	89.9523	425.63	464.292	925.99	1010.1
	31	28.46	31.0451	316.61	345.369	1241.13	1353.87		31	39.459	43.0432	335.96	366.476	1311.91	1431.08	911.911									31	44.598	48.649	359.011	391.621	961.955	1049.33
	32	42.953	46.8546	414.88	452.565	1339.09	1460.73		32	45.695	49.8456	377.404	411.685	1206.3	1315.87	806.295									32	123.11	134.293	577.062	629.479	752.393	820.736
	33	46.957	51.2223	338.096	368.807	1282.73	1399.25		33	36.249	39.5416	364.892	398.036	1242.04	1354.85	842.035									33	59.548	64.957	447.091	487.702	1127.42	1229.83
	34	51.264	55.9205	445.295	485.743	1212.89	1323.06		34	57.706	62.9477	381.295	415.929	1433.74	1563.97	1033.74									34	63.781	69.5745	424.285	462.824	1160.35	1265.75
	35	45.891	50.0595	409.695	446.909	1380.12	1505.48		35	75	81.8125	456.946	498.452	1209.37	1319.22	809.369									35	64.761	70.6435	343.628	374.841	1231.16	1342.99
	36	33.541	36.5877	403.609	440.27	1300.34	1418.46		36	52.393	57.1521	387.883	423.116	1281.04	1397.4	881.042									36	53.666	58.5407	408.232	445.313	1099.79	1199.68
	37	53.413	58.2647	357.693	390.184	1497.41	1633.43																		37	56.045	61.1358	404.21	440.926	1063.36	1159.95
	38	45.398	49.5217	391.945	427.547	1239.8	1352.42																		38	63	68.7225	383.308	418.125	1050.26	1145.66
	39	54	58.905	453.357	494.537	1351.37	1474.12																		39	55.317	60.3416	426.517	465.259	990.926	1080.93
	40	58.249	63.54	432.385	471.66	1404.56	1532.14																		40	51.352	56.0165	336.482	367.046	1238.33	1350.81
	41	51.352	56.0165	406.873	443.831	1231.92	1343.82																		41	69.584	75.9046	448.879	489.652	1050.97	1146.43
																									42	63.569	69.3432	443.615	483.91	1082.68	1181.02

## Sheet: Figure 3b
Figure 3b	WT Control	sf-GFP OE	sumf1 OE	sumf2 OE	sumf1 OE + sumf2 OE	MZsumf2-/-	MZsumf1-/-	MZsumf1-/-; MZsumf2-/-
	7.8	7.9	9.9	6.9	8.2	8.7	7.5	6.8
	8	7.8	9.3		7.8	8.3	7.2	7.3
	7.8	7.9	8.9	6.9	7.8	7.8	7.8	7.5
		8.3	8.8	7.6	7.8	8.5	7	7
	8	7.9	8.3	7.1	8	8.2	7	7.5
	7.8	8.1	8.8	6.8	7.5	8.7	7.2	7.2
		8.3	7.3	7.1	8	8.8	6.7	7.3
	7.8	7.9	7.4	6.8	7.8	9.2	6.8	7.3
	7.3	7.4	7.8	8.1	8.3	8.5	8.2	6.7
	7.2	7.9	7.6	7.3	8	8	7	7
	8.3	8.1	8.1	8.1	7.7	9.3	6.8	7.7
	7.7	8.1	8.1	7.6	8	8.7	6.5	6.7
	7.8	8.3	8.8	8.3	7.8	8.8	7.5	7.7
	7.8	7.8	7.6	7.4	8.2	8.5	7	7.7
	7.7	7.8	7.3		8.3	9.2	8.2	7.7
	7.5	7.9	7.6	8.3	7.7	8.8	7	7.3
	8.2	8.1	7.6	7.4	7.5	10	6.5	7
	7.8	7.8	7.9	8.1	8.3	11.3	7.7	7.2
	7.7	7.3	7.3		7.8	8.2	7.3	7.2
	7.7	7.8	7.6	8.1	8.2	8.7	7.5	6.7
	7.5	8.1	9.6		8.7	8.2	7.5	7.2
	7.3	8.1	8.9	7.6	7.8	8.2	7.2	6.8
	8.2	7.4	7.9		7.5	9	6.5	6.8
	8.5	8.1	8.2	8.1	7.8	8.3	6.8	7.5
	8.5	7.9	9.2	7.4	7.8	8.5	7.5	6.8
	8	8.3	9.2	7.4	8.7	8	7	6.8
	7.7	7.8	7.8	7.3	8	9.2	7	6.5
	7.7	8.2	8.7	7.6	7.7	8.7	6.7	7.2
	8.4		8.8		8.3	8.7	6.5	7
	7.9		10		8	8.5	7	7
	7.9	7.3	8.6		7.5	8	6.7	6.5
	8.1	7.5	8.9	7.6	7.7	8.5	7.8	7.7
	7.9	7.5	9.4		7.7	9.5	7.2	7.2
	8.1	7.8	7.6	7.1	8.2	8.5	7.7	6.5
	7.3	8.2	8.8	7.4	8	9.3	6.5	7.3
	7.9	8.3	8.1	7.3	7	8.5	7	6.8
	7.4	8.2	8.1	7.1	8	8.3	7	6.8
	7.9	8	8.4		8.5	8.2	7.2	7.2
	8.1	8	8.9		7.3	9.3	7	7
	7.3	8.2	8.6		7.7	9.3	6.7	6.8
	7.3	8	8.6	7.1	7.7		6.8	7.2
	7.9		8.4	7.3	8.5	8.7	6.5
	8.1	8	7.8	7.1	8.3	8.6	7.2	7.1
	8.1		7.1	7.1	7.3	8.9	7	7.3
	7.9		8.4	6.9	8.3	8.2	7	6.8
	7.4	8			8	7.9	8	6.6
	7.8	8				8.1	8	6.6
	7.6			7.1		8.7	6.7	7.1
	7.9		7.8	8.1		8.1	7.6	7.6
	7.9	7.8	8.1	7.4		8.4	7.9	7.6
	8.4			7.3		8.2	6.8	7.3
	6.9			7.5		8.7	6.6	7.4
	7.8		7.3			8.2	7.1	7.1
	8.3		8.1	8.3		8.4	7.1	6.6
	8.1		9	7.3		8.7	7.4	7.6
	7.4		8.8	7.7		8.6	7.1
	7.9		8.3	7.8		8.4	6.4	7.58333
	7.4		8.7	7.3		8.6	6.8	7.25
	8.1		8.5			8.1		7.41667
	7.8		8.3	7.7		8.1		7.08333
	7.9		8.7	6.8		8.4		7.08333
	8.1		9.2	8.3		8.4		6.91667
	7.4		8.7	7.5		8.2		7.25
	8.1		8	7.8		8.7		6.91667
	7.5		8			8.7		7.08333
	7.3		9.7	7		8.7		7.58333
	8		8	8.3		8.7		7.25
			7.7			8.4		7.41667
	7.2		8.2	7		8.9		7.25
			9.2	6.8		8.1		6.91667
	8		7.5	6.8		7.9		8.75
	7.8		8.7	8		7.9		8.91667
	8.3		7.8	6.7
	7.8			8.2
	7.8			7.7
	7.6			7.8
	8.1			7.8
	8.3			8
	8			7.5
	7.8			7.7
	7.3			7.7
				7.8
				7.7
	7.7			7.7
	7.7			7.8
				7.7
				7.5
				7.5
	8.3			7.8
				7.5
				7.8
				7
	8			6.7
	8			6.3
	8.2			7.5
	8.3			7.7
	8.2			6.7
	8			6.8
	8			7.7
	8.2			7.3
	7.8			6.7
	8			6.8
	7.8			7.8
	7.8			6.5
	7.8
	8
	8
	7.7
	8.2
	7.7
	8
	7.8
	8.3
	8.2
	7.5
	8.1
	7.7
	7.2
	7.9
	7.9
	7.9
	7.9
	8.1
	8.2
	7.6
	7.4
	8.1
	8.1
	7.7
	8.1
	7.6
	8.5
	8.3
	7.6
	8
	8.1
	7.8
	7.6
	8
	8.1
	7.8
	8.3
	7.5
	8.3
	8.1
	8
	7.8
	7.1
	7.6
	8.1
	8.1
	8
	8.1
	8.3
	8
	8
	7.8
	8.1
	8.3
	8.1
	8.8
	8.1
	8.1
	8.1
	8.3
	7.8
	7.8
	8.1
	8.1
	7.9
	7.9
	7.9
	8.3
	8.1
	8
	8.6
	8
	8.3
	7.8
	8.1
	8.3
	7.8
	8.3
	8
	7.8
	8.1
	8
	8
	8
	8.5
	8.2
	8.2
	8.2
	8.3
	8.2
	8.3
	8.8
	8.5
	8.2
	8.2
	8.2
	8
	8.2
	8.7
	8
	8
	7.8
	8.3
	8.2
	8
	8.3
	8
	8
	8
	8.2
	7.8
	7.7
	7.5
	7.7
	8.2
	7.5
	8
	8
	8
	8.1
	7.7
	7.2
	7.9
	7.9
	7.9
	7.9
	8.1
	8.2
	7.6
	7.4
	8.1
	8.1
	7.7
	8.1
	7.9
	7.6
	7.6
	8.1
	7.9
	8.1
	7.7
	7.7
	7.6
	7.9
	7.6
	8.6
	7.9

## Sheet: Figure 3d
Figure 3d	hpf	Uninjected	Uninjected	Uninjected	Uninjected	Uninjected	Uninjected	Uninjected	Uninjected	Uninjected	Uninjected	Uninjected	Uninjected	Uninjected	Uninjected	Uninjected	Uninjected	Uninjected	Uninjected	Uninjected	Uninjected	Uninjected	Uninjected	Uninjected	Uninjected	Uninjected	Uninjected	Uninjected	Uninjected	Uninjected		Control WT	Control WT	Control WT	Control WT	Control WT	Control WT	Control WT	Control WT	Control WT	Control WT	Control WT	Control WT	Control WT	Control WT	Control WT	Control WT	Control WT	Control WT
	6.5	0.973	0.955	0.98	0.986	0.984	0.957	0.961	0.974	0.976	0.986	0.956	0.988	0.971	0.973	0.949	0.99	0.98	0.992	0.973	0.987	0.992	0.963	0.955	0.964	0.994	0.989	0.975	0.957	0.995		0.904	0.988	0.953	0.965	0.941	0.956	0.937	0.919	0.961	0.974	0.973	0.985	0.957	0.991	0.961	0.941	0.994	0.974
	6.7	0.968	0.97	0.965	0.952	0.962	0.944	0.967	0.974	0.969	0.981	0.964	0.987	0.974	0.982	0.953	0.978	0.992	0.985	0.981	0.987	0.997	0.96	0.966	0.982	0.999	0.992	0.984	0.947	0.986		0.881	0.987	0.953	0.975	0.954	0.964	0.947	0.96	0.957	0.974	0.968	0.983	0.944	0.98	0.967	0.974	0.995	0.974
	6.8	0.961	0.975	0.969	0.978	0.937	0.934	0.982	0.987	0.97	0.986	0.966	0.955	0.969	0.984	0.938	0.974	0.971	0.979	0.993	0.992	0.989	0.963	0.958	0.998	0.983	0.979	0.992	0.946	0.989		0.834	0.955	0.945	0.967	0.961	0.966	0.961	0.931	0.944	0.946	0.967	0.994	0.961	0.991	0.949	0.944	0.994	0.934
	7	0.965	0.974		0.971	0.971	0.943	0.968	0.977	0.969	0.978	0.976	0.962	0.973	0.988	0.933	0.971	0.98	0.985	0.977	0.978	0.976	0.949	0.965	0.989	0.972	0.997	0.965	0.95	0.99		0.793	0.962	0.94	0.973	0.962	0.976	0.959		0.939	0.939	0.966	0.985	0.95	0.98	0.935	0.947	0.905	0.928
	7.2	0.968	0.972		0.961	0.98	0.926	0.981	0.97	0.946	0.974	0.976	0.958	0.983	0.964	0.906	0.984	0.96	0.986	0.979	0.98	0.971	0.952	0.959	0.984	0.986	0.995	0.977	0.96	0.971		0.777	0.958	0.924	0.973	0.975	0.976	0.957		0.923	0.92	0.954	0.978	0.929	0.978	0.942	0.93	0.997	0.926
	7.3	0.966	0.976		0.98	0.971	0.939	0.985	0.991	0.931	0.955	0.98	0.968	0.972	0.957	0.873	0.977	0.974	0.982	0.97	0.974	0.955	0.941	0.958	0.974	0.952	0.982	0.972	0.947	0.975		0.754	0.968	0.927	0.99	0.972	0.98	0.945		0.916	0.914	0.954	0.979	0.906	0.976	0.927	0.926	0.977	0.942
	7.5	0.94	0.957		0.985	0.987	0.944	0.991	0.98	0.919	0.944	0.982	0.978	0.999	0.975	0.922	0.989	0.978	0.988	0.957	0.964	0.969	0.929	0.957	0.961	0.95	0.982	0.968	0.957	0.971		0.709	0.978	0.921	0.979	0.943	0.982	0.958		0.915	0.915	0.969	0.971	0.885	0.981	0.908	0.913	0.974	0.937
	7.7	0.953	0.969		0.999	0.967	0.948	0.971	0.971	0.914	0.944	0.975	0.958	0.987	0.971	0.891	0.995	0.963	0.968	0.968	0.95	0.969	0.936	0.943	0.957	0.962	0.962	0.969	0.96	0.991		0.698	0.958	0.909	0.973	0.928	0.975	0.924	0.889	0.902	0.914	0.958	0.957	0.875	0.983	0.884	0.911	0.949	0.966
	7.8	0.943	0.955	0.971	0.996	0.988	0.95	0.964	0.957	0.912	0.94	0.971	0.926	0.98	0.974	0.898	0.988	0.948	0.975	0.966	0.949	0.953	0.941	0.943	0.964	0.974	0.961	0.943	0.986	0.994		0.674	0.926	0.916	0.962	0.894	0.971	0.92	0.859	0.895	0.926	0.955	0.968	0.866	0.986	0.874	0.918	0.936	0.967
	8	0.948	0.952	0.954	0.984	0.984	0.957	0.97	0.945	0.907	0.931	0.977	0.917	0.985	0.979	0.902	0.981	0.945	0.995	0.961	0.962	0.95	0.954	0.943	0.972	0.98	0.983	0.967	0.98	0.99		0.657	0.917	0.916	0.947	0.895	0.977	0.887	0.801	0.899	0.934	0.939	0.978	0.875	0.987	0.857	0.917	0.94	0.974
	8.2	0.952	0.957	0.959	0.977	0.99	0.955	0.974	0.93	0.907	0.918	0.977	0.897	0.99	0.983	0.908	0.975	0.92	0.989	0.95	0.974	0.95	0.955	0.937	0.967	0.995	0.99	0.954	0.969	0.975		0.641	0.897	0.909	0.918	0.895	0.977	0.887	0.801	0.906	0.933	0.918	0.967	0.872	0.994	0.853	0.937	0.925	0.976
	8.3	0.95	0.964	0.964	0.983	0.978	0.942	0.971	0.94	0.908	0.932	0.984	0.883	0.983	0.978	0.925	0.964	0.917	0.985	0.956	0.966	0.948	0.956	0.943	0.965	0.996	0.985	0.957	0.964	0.973		0.636	0.883	0.92	0.897	0.914	0.984	0.857	0.808	0.911	0.929	0.91	0.948	0.871	0.998	0.843	0.95	0.931	0.956
	8.5	0.949	0.965	0.97	0.975	0.983	0.908	0.964	0.946	0.913	0.923	0.973	0.876	0.956	0.964	0.952	0.961	0.919	0.982	0.975	0.971	0.969	0.947	0.947	0.98	0.992	0.981	0.937	0.937	0.979		0.636	0.876	0.89	0.875	0.953	0.973	0.833	0.777	0.895	0.908	0.888	0.93	0.871	0.98	0.83	0.952	0.931	0.943
	8.7	0.952	0.966	0.971	0.972	0.989	0.907	0.975	0.971	0.915	0.937	0.973	0.857	0.96	0.966	0.953	0.959	0.924	0.974	0.981	0.969	0.962	0.948	0.945	0.986	0.992	0.986	0.929	0.934	0.989		0.622	0.857	0.861	0.853	0.953	0.973	0.833	0.777	0.869	0.885	0.863	0.896	0.857	0.937	0.808	0.93	0.965	0.918
	8.8	0.961	0.964	0.969	0.959	0.997	0.929	0.966	0.967	0.914	0.942	0.98	0.891	0.946	0.964	0.955	0.956	0.925	0.968	0.975	0.971	0.955	0.955	0.948	0.988	0.985	0.978	0.926	0.946	0.98		0.625	0.891	0.834	0.829	0.8	0.98	0.769	0.729	0.851	0.853	0.838	0.874	0.856	0.936	0.777	0.892	0.975	0.904
	9	0.97	0.985	0.98	0.957	0.99	0.94	0.968	0.963	0.91	0.957	0.972	0.909	0.954	0.966	0.955	0.957	0.93	0.963	0.98	0.973	0.962	0.95	0.948	0.98	0.993	0.972	0.924	0.964	0.976		0.608	0.909	0.806	0.809	0.783	0.972	0.752	0.716	0.834	0.834	0.813	0.854	0.842	0.913	0.755	0.853	0.963	0.899
	9.2	0.966	0.986	0.981	0.975	0.995	0.959	0.961	0.98	0.922	0.963	0.967	0.906	0.983	0.952	0.951	0.956	0.938	0.961	0.992	0.975	0.956	0.955	0.938	0.979	0.98	0.967	0.923	0.976	0.981		0.605	0.906	0.772	0.79	0.78	0.967	0.725	0.692	0.82	0.806	0.797	0.834	0.826	0.895	0.746	0.829	0.947	0.882
	9.3	0.974	0.985	0.987	0.962	0.994	0.942	0.968	0.974	0.931	0.957	0.968	0.872	0.979	0.956	0.954	0.961	0.949	0.968	0.969	0.984	0.957	0.956	0.932	0.987	0.973	0.976	0.951	0.973	0.981		0.585	0.872	0.758	0.765	0.788	0.968	0.685	0.659	0.803	0.777	0.771	0.813	0.803	0.881	0.718	0.801	0.928	0.858
	9.5	0.96	0.988	0.987	0.96	0.975	0.949	0.965	0.978	0.936	0.967	0.969	0.828	0.977	0.949	0.96	0.95	0.947	0.977	0.981	0.989	0.959	0.956	0.934	0.987	0.984	0.965	0.961	0.967	0.988		0.558	0.828	0.742	0.737	0.825	0.969	0.659	0.65	0.783	0.739	0.74	0.786	0.782	0.861	0.692	0.762	0.901	0.829
	9.7	0.968	0.985	0.986	0.969	0.986	0.956	0.973	0.985	0.939	0.962	0.977	0.838	0.966	0.938	0.966	0.95	0.946	0.978	0.973	0.99	0.965	0.953	0.945	0.978	0.988	0.957	0.963	0.977	0.996		0.547	0.838	0.728	0.716	0.821	0.977	0.635	0.629	0.76	0.714	0.718	0.751	0.749	0.816	0.665	0.72	0.858	0.808
	9.8	0.96	0.997	0.98	0.972	0.98	0.976	0.971	0.985	0.944	0.956	0.978	0.834	0.974	0.936	0.963	0.947	0.951	0.969	0.985	0.984	0.961	0.955	0.944	0.972	0.985	0.95	0.968	0.961	0.991		0.546	0.834	0.728		0.801	0.978	0.614	0.623	0.745	0.691	0.702	0.725	0.727	0.748	0.641	0.685	0.827	0.796
	10	0.964	0.991	0.972	0.969	0.976	0.97	0.972	0.978	0.952	0.962	0.977	0.803	0.955	0.938	0.963	0.948	0.952	0.986	0.99	0.984	0.969	0.959	0.939	0.965	0.995	0.958	0.953	0.978	0.99		0.524	0.803	0.725	0.718	0.786	0.977	0.594		0.726	0.676	0.695	0.702	0.708	0.766	0.628	0.642	0.798	0.766
	10.2	0.966	0.997	0.966	0.969	0.982	0.97	0.97	0.973	0.951	0.956	0.993	0.794	0.971	0.941	0.96	0.948	0.944	0.984	0.991	0.989	0.971	0.956	0.946	0.981	0.994	0.957	0.955	0.994	0.989		0.524	0.794	0.716	0.696	0.748	0.993	0.571		0.715	0.665	0.686	0.679	0.685	0.65	0.604	0.622	0.778	0.746
	10.3	0.966	0.987	0.978	0.957	0.983	0.964	0.973	0.967	0.95	0.956	0.993	0.809	0.961	0.943	0.963	0.954	0.935	0.991	0.992	0.98	0.976	0.954	0.955	0.98	0.994	0.967	0.99	0.989	0.993		0.528	0.809	0.694		0.735	0.993	0.574		0.702	0.643	0.677	0.649	0.66	0.631	0.561	0.576	0.711	0.688
	10.5	0.977	0.99	0.984	0.965	0.985	0.976	0.96	0.982	0.951	0.951	0.991	0.782	0.944	0.951	0.963	0.964	0.937	0.983	0.981	0.98	0.985	0.963	0.958	0.975	0.98	0.976	0.986	0.974	0.993		0.535	0.782	0.673	0.666	0.754	0.991	0.545		0.684	0.628	0.661	0.613	0.644	0.601	0.551	0.555	0.672	0.656
	10.7	0.984	0.994	0.975	0.969	0.991	0.979	0.984	0.989	0.955	0.958	0.993	0.787	0.938	0.947	0.965	0.967	0.936	0.977	0.971	0.979	0.984	0.967	0.958	0.972	0.966	0.98	0.981	0.958	0.985		0.537	0.787	0.66		0.761	0.993	0.533	0.789	0.664	0.623	0.634	0.58	0.615	0.576	0.529	0.533	0.643	0.635
	10.8	0.989	0.981	0.979	0.968	0.988	0.964	0.993	0.993	0.961	0.968	0.987	0.787	0.95	0.941	0.962	0.975	0.937	0.976	0.975	0.98	0.978	0.968	0.953	0.976	0.971	0.978	0.978	0.968	0.984		0.546	0.787	0.637		0.739	0.987	0.519		0.604	0.666	0.616	0.558	0.591	0.549	0.507	0.526	0.633	0.616
	11	0.986	0.986	0.978	0.99	0.987	0.988	0.988	0.982	0.962	0.964	0.994	0.842	0.981	0.938	0.971	0.976	0.938	0.972	0.972	0.984	0.986	0.971	0.964	0.976	0.975	0.981	0.984	0.98	0.987		0.547	0.842	0.613	0.63	0.708	0.994	0.512		0.575	0.66	0.606	0.54	0.568	0.532	0.485	0.518	0.61	0.594
	11.1	0.989	0.986	0.987	0.967	0.966	0.978	0.989	0.963	0.969	0.962	0.988	0.789	0.97	0.965	0.97	0.974	0.935	0.975	0.986	0.986	0.984	0.963	0.965	0.975	0.959	0.978	0.978	0.966	0.984		0.555	0.789	0.595		0.711	0.988	0.485		0.566	0.648	0.59	0.52	0.548	0.513	0.471	0.506	0.602	0.582
	11.3	0.981	0.991	0.985	0.97	0.967	0.988	0.949	0.98	0.966	0.967	0.989	0.819	0.963	0.951	0.971	0.973	0.933	0.977	0.971	0.978	0.997	0.969	0.978	0.972	0.961	0.982	0.972	0.967	0.98		0.594	0.819	0.577	0.593	0.744	0.989	0.48		0.554	0.649	0.57	0.508	0.53	0.489	0.449	0.494	0.591	0.568
	11.5	0.986	0.981	0.986	0.972	0.965	0.974	0.926	0.963	0.971	0.969	0.989	0.816	0.949	0.946	0.968	0.974	0.929	0.979	0.995	0.977	0.995	0.974	0.983	0.969	0.97	0.976	0.974	0.968	0.991		0.597	0.816	0.559		0.75	0.989	0.467		0.535	0.643	0.553	0.491	0.521	0.467	0.431	0.492	0.566	0.547
	11.6	0.991	0.973	0.992	0.968	0.984	0.998	0.972	0.944	0.976	0.972	0.985	0.813	0.95	0.95	0.969	0.976	0.935	0.984	0.984	0.977	0.986	0.978	0.981	0.975	0.976	0.967	0.974	0.973	0.983		0.623	0.813	0.556		0.759	0.985	0.477		0.516	0.637	0.536	0.481	0.511	0.45	0.417	0.492	0.537	0.529
	11.8	0.985	0.972	0.981	0.961	0.963	0.991	0.985	0.965	0.974	0.977	0.989	0.821	0.964	0.953	0.972	0.977	0.935	0.99	0.98	0.982	0.993	0.971	0.982	0.976	0.963	0.979	0.973	0.952	0.992		0.618	0.821	0.548		0.776	0.989	0.46	0.728	0.492	0.631	0.526	0.462	0.505	0.439	0.407	0.492	0.522	0.51
	12	0.991	0.973	0.992	0.959	0.973	0.987	0.986	0.966	0.973	0.979	0.989	0.837	0.954	0.961	0.964	0.973	0.928	0.986	0.984	0.968	0.985	0.974	0.969	0.975	0.971	0.989	0.964	0.935			0.644	0.837	0.542	0.556	0.779	0.989	0.478				0.522	0.449	0.502	0.431	0.395	0.494	0.513	0.503
										0.974	0.981	0.985	0.867	0.946	0.946		0.973	0.934											0.936													0.519	0.437	0.495	0.426	0.39	0.501	0.498	0.501
										0.978	0.978	0.988	0.899	0.949	0.965		0.974	0.933																								0.514	0.427	0.494	0.422	0.39	0.541	0.474	0.484
[truncated: 79 more columns]

## Sheet: Figure 3f-k
Figure 3f-k	hpf	Control (N = 7, n = 9)			sumf1 OE (N = 5, n = 5)			sumf2 OE (N = 4, n = 7)			sumf1+sumf2 OE (N = 4, n = 5)			MZsumf1 -/- (N = 6 ; n = 9)			TUwt (N = 5 ; n = 6)			MZsumf2 -/- (N = 6 ; n = 7)			ABwt (N = 6; n = 6)			MZsumf1-/-;sumf2 -/- (N = 3 ; n = 6)			ABwt (N = 3; n = 5)
		3.03225	2.04358	1473	2.77713	2.16539	1405	3.08043	2.15528	1782	3.04078	2.09818	925	3.25876	2.28576	2154	3.05816	2.20683	1212	2.86598	1.99562	1445	3.08338	2.09824	1161	3.07728	2.28126	1741	2.99793	2.06384	1110
		3.03206	2.20711	1449	2.80931	2.13537	1396	3.05736	2.15439	1813	2.99878	2.1878	943	3.22034	2.45029	2165	3.05713	2.21909	1199	2.84257	1.97509	1507	3.09382	2.10128	1161	3.08689	2.21104	1822	3.01928	2.1505	1111
	7.25	3.0421	2.15783	1419	2.79873	2.2955	1390	3.01173	2.26527	1875	2.9917	2.32353	926	3.24536	2.38585	2184	3.03432	2.23333	1201	2.85473	2.10976	1522	3.11772	2.11886	762	3.11797	2.23072	1896	2.98744	2.11754	1086
		3.05573	2.21888	1394	2.87601	2.22147	1364	2.95406	2.19723	1850	2.90794	2.23624	924	3.25822	2.39921	2173	3.04765	2.21328	1208	2.87726	2.09845	1505	3.14663	2.25843	759	3.10098	2.2605	1893	3.04911	2.12037	1069
		3.07771	2.17252	1348	2.86453	2.19621	1349	2.96754	2.25814	1822	2.87049	2.17185	931	3.24157	2.3204	2242	3.03599	2.26092	1232	2.87425	2.13188	1492	3.17671	2.12176	768	3.08789	2.31743	1922	2.99527	2.18138	1053
	7.5	3.03518	2.2886	1283	2.83485	2.30575	1313	3.06106	2.11109	1790	2.89174	2.16127	936	3.30169	2.31172	2213	3.0428	2.10312	1227	2.89967	2.11244	1511	3.14758	2.29756	747	3.12512	2.25224	1911	3.02725	2.20492	1067
		3.04046	2.11503	1273	2.85342	2.24735	1301	3.20163	2.32104	1754	2.84955	2.23703	908	3.34726	2.28218	2174	3.06369	2.181	1233	2.96121	2.2182	1489	3.11397	2.14413	772	3.18566	2.17605	1921	2.98132	2.16808	1066
		2.99837	2.10137	1222	2.82318	2.19585	1310	3.36325	2.41472	1678	2.88753	2.146	922	3.36042	2.26261	2218	3.08228	2.2289	1250	2.97802	2.17309	1455	3.11219	2.20686	755	3.28666	2.13884	1925	3.06024	2.21615	1042
	7.75	3.01837	2.21911	1175	2.85697	2.14886	1284	3.43254	2.43007	1621	2.92416	2.15298	931	3.3634	2.2838	2184	3.10099	2.1464	1249	3.03978	2.11204	1466	3.12176	2.11773	787	3.34245	2.24888	1908	3.08417	2.1674	1036
		3.08563	2.23007	1155	2.90786	2.13293	1262	3.55329	2.3322	1566	2.97443	2.21069	901	3.39591	2.24773	2188	3.12598	2.20243	1254	3.04332	2.15477	1439	3.21413	2.39142	765	3.41934	2.18823	1913	3.17398	2.08901	1051
		3.16938	2.20252	1121	2.99755	2.18714	1241	3.6466	2.37946	1539	3.06777	2.10495	885	3.4236	2.14131	2208	3.15284	2.0901	1259	3.05306	2.19503	1433	3.29283	2.28852	789	3.43504	2.1152	1943	3.23657	2.12866	1075
	8	3.21399	2.16877	1112	3.10039	2.23336	1237	3.72258	2.45015	1528	3.14786	2.22064	874	3.45429	2.08479	2211	3.18682	2.09453	1280	3.05504	2.14756	1469	3.34482	2.2629	780	3.45582	2.1491	1910	3.24982	2.18904	1089
		3.27647	2.41094	1118	3.18374	2.30577	1228	3.81499	2.48499	1505	3.25119	2.23438	875	3.52784	2.19244	2199	3.2435	2.10445	1307	3.02337	2.17101	1474	3.3768	2.25006	812	3.47179	2.05862	1926	3.25616	1.98138	1093
		3.32871	2.17139	1082	3.26672	2.24886	1206	3.8289	2.36215	1535	3.30976	2.246	845	3.525	2.08791	2178	3.29353	2.17551	1303	3.05734	2.20472	1486	3.36663	2.14719	828	3.49127	2.10391	1978	3.26759	2.01221	1114
	8.25	3.35742	2.28465	1074	3.2964	2.23157	1176	3.85851	2.3763	1511	3.45835	2.28294	865	3.51858	2.16937	2217	3.34354	2.10992	1305	3.08037	2.22363	1461	3.38194	2.12716	811	3.46015	2.04287	1955	3.37642	2.14868	1095
		3.43452	2.27106	1088	3.25936	2.21151	1160	3.88257	2.345	1458	3.55098	2.0896	869	3.55326	2.04191	2239	3.37587	2.1196	1327	3.11846	2.20985	1471	3.41209	2.15612	797	3.493	2.11262	1979	3.45048	2.07442	1055
		3.49668	2.31942	1069	3.24568	2.20376	1131	3.8513	2.39241	1434	3.60218	2.05936	851	3.53077	2.13848	2270	3.45072	2.12357	1344	3.19033	2.20898	1491	3.3865	2.20661	1101	3.51378	2.06546	1942	3.54116	2.07892	1077
	8.5	3.53285	2.31932	1067	3.25106	2.25641	1120	3.8121	2.3413	1411	3.63877	2.06468	875	3.54016	2.10938	2282	3.50254	2.0757	1376	3.22367	2.14573	1520	3.49608	2.22718	1109	3.59302	2.01889	1882	3.49807	2.09926	1110
		3.51698	2.38018	1064	3.31146	2.24491	1096	3.80015	2.34505	1431	3.62349	2.13412	906	3.52081	2.07316	2287	3.53105	2.09516	1414	3.25178	2.1586	1527	3.49932	2.27953	1139	3.60601	2.06526	1854	3.52752	2.1983	1098
		3.53743	2.36216	1037	3.34179	2.17006	1071	3.79025	2.28541	1441	3.70057	2.02001	925	3.49949	2.12988	2310	3.59372	2.16357	1417	3.27661	2.17129	1514	3.49756	2.12703	1170	3.65786	2.00684	1864	3.49451	1.96445	1099
	8.75	3.5501	2.28039	1060	3.35023	2.2925	1080	3.80762	2.38322	691	3.81623	1.91399	934	3.5203	2.12182	2313	3.58271	2.0845	1450	3.32934	2.12685	1493	3.52055	2.09203	1180	3.65325	2.0082	1896	3.59743	2.13114	1110
		3.59617	2.208	1087	3.35043	2.18709	1099	3.84315	2.28411	705	3.89044	2.05549	904	3.55812	2.05723	2309	3.62867	2.10102	1498	3.35542	2.17562	1534	3.55416	2.09954	1219	3.61895	2.03827	1890	3.60192	2.0893	1140
		3.6033	2.21026	1060	3.25177	2.18194	1130	3.8853	2.31119	704	3.94034	2.05828	927	3.57869	2.06918	2321	3.65179	2.02878	1508	3.37178	2.06551	1513	3.5855	1.97881	1218	3.61447	2.02648	1815	3.69527	2.12874	1122
	9	3.61831	2.08696	1044	3.23029	2.23741	1073	3.91306	2.17826	691	3.92168	2.07877	919	3.62663	2.02428	2361	3.6978	2.12509	1538	3.42459	2.18492	1501	3.62804	2.04798	1297	3.68104	2.05339	1837	3.74771	2.11796	1119
		3.66807	2.16232	1065	3.19642	2.14819	1094	3.97597	2.35264	689	3.88912	2.02083	930	3.63495	1.96849	2340	3.7534	2.12638	1559	3.44764	2.23355	1524	3.67779	2.09676	1340	3.74932	2.05395	1861	3.811	2.09858	1099
		3.68991	2.12358	1065	3.16302	2.08365	1080	4.00874	2.34718	681	3.87855	2.16684	924	3.62669	2.0534	2301	3.74216	2.09772	1556	3.48019	2.12256	1529	3.69064	2.01898	1323	3.78336	2.10477	1827	3.81563	2.17374	1079
	9.25	3.75491	2.07485	1106	3.1977	2.11171	1118	3.99186	2.26411	669	3.90849	2.11334	924	3.61403	1.96026	2335	3.75777	2.03064	1529	3.51788	2.10603	1540	3.71304	1.97754	1325	3.76151	2.09996	1808	3.84118	2.18607	1080
		3.76574	2.089	1088	3.22727	2.03615	1116	4.04862	2.33358	637	3.91909	1.99921	895	3.61108	1.96208	2320	3.76107	1.98107	1605	3.49245	2.17238	1544	3.7337	2.02826	1362	3.7758	1.98281	1827	3.90776	2.22849	1122
		3.81031	2.02055	1082	3.21796	2.10952	1130	4.087	2.40367	654	3.94686	2.04968	906	3.63114	2.00559	2297	3.78523	2.01496	1599	3.48776	2.0718	1487	3.77165	2.00077	1289	3.80964	2.0186	1846	3.94162	2.10129	1136
	9.5	3.83197	2.01345	1060	3.23578	2.12239	1113	4.10455	2.31751	648	3.98837	2.12293	864	3.67051	2.00377	2331	3.78949	2.13011	1561	3.51099	2.13175	1466	3.81301	2.00176	1288	3.89257	2.08085	1844	3.95399	2.06094	1113
		3.86291	2.12736	1055	3.27252	2.0574	1097	4.08869	2.34716	639	3.99561	2.14309	859	3.73751	1.99125	2302	3.79501	2.0238	1561	3.56062	2.12107	1505	3.81732	2.06663	1296	3.91112	2.11317	1798	3.94727	2.11008	1060
		3.91137	2.04169	1046	3.29157	2.06085	1133	4.00279	2.50867	634	3.97316	2.23441	863	3.74389	2.057	2297	3.80422	2.05322	1504	3.66271	2.19997	1501	3.82636	2.04444	1279	3.90394	2.06745	1819	3.9412	2.29456	1072
	9.75	3.88359	2.01559	1058	3.34877	2.11773	1115	3.87694	2.50616	1368	3.92092	2.16821	892	3.76175	2.07229	2261	3.82514	2.08794	1498	3.73466	2.1976	1435	3.85265	2.06355	1265	3.88415	2.08596	1819	3.89129	2.339	988
		3.88787	2.08448	1047	3.38316	2.15854	1107	3.8329	2.22236	969	3.89421	2.14945	860	3.74862	2.01868	2285	3.83191	2.19279	1488	3.76176	2.20254	1501	3.89223	2.02854	1250	3.94654	2.15192	1799	3.89865	2.30151	1014
		3.89515	2.0452	1050	3.35459	2.13307	1118	3.85779	2.18249	985	3.88612	2.12033	831	3.77591	2.10359	2260	3.83748	2.02597	1502	3.74103	2.09254	1470	3.95685	2.16077	1216	4.00842	2.21389	1823	3.84437	2.23577	1029
	10	3.90838	2.06621	1075	3.33441	2.1765	1078	3.8765	2.21623	962	3.92514	2.13797	841	3.81721	2.06092	2207	3.85707	2.12055	1471	3.7293	2.08278	1459	3.98892	2.22359	1184	4.03988	2.22965	1804	3.87963	2.28838	982
		3.91499	2.09348	1043	3.31365	2.10958	1075	3.9298	2.39636	1343	3.94765	2.12321	872	3.84189	2.13521	2199	3.87451	2.18112	1461	3.73655	2.13928	1501	3.97105	2.20225	1183	3.99679	2.15008	1745	3.88774	2.36742	1001
		3.99762	2.12904	1003	3.28978	2.04781	1072	3.93645	2.43944	1379	3.98447	2.09955	851	3.87217	2.15644	2185	3.90295	2.2364	1435	3.77012	2.10058	1470	3.95527	2.17739	1184	3.96172	2.20912	1737	3.9652	2.28445	920
	10.25	4.05045	2.16457	976	3.31436	2.15998	1011	3.89341	2.56552	1171	3.99598	2.12424	842	3.87715	2.1388	2240	4.05209	2.29187	1280	3.78773	2.14767	1474	3.92869	2.35321	1164	3.95869	2.18989	1767	3.92562	2.2756	941
		4.08953	2.15592	959	3.34054	2.25519	1007	3.88008	2.33583	983	4.02693	2.25988	865	3.86663	2.20072	2173	4.12876	2.14851	1295	3.76209	2.16983	1456	3.93032	2.17148	1146	4.0054	2.21417	1767	3.92019	2.35248	922
		4.13109	2.17518	955	3.39194	2.19819	925	3.9201	2.31911	1193	4.08552	2.17006	668	3.86954	2.24413	1941	4.16354	2.48086	1190	3.71787	2.12422	1455	3.96679	2.21182	1147	3.99162	2.22603	1764	3.85402	2.23638	959
	10.5	4.15457	2.25869	972	3.43838	2.13844	915	3.93291	2.52115	1176	4.15677	2.13131	620	3.86495	2.20933	1872	4.21334	2.38158	1116	3.72676	2.0546	1467	3.98845	2.23838	1114	3.95684	2.12932	1743	3.88539	2.22712	917
		4.17317	2.18378	956	3.49229	2.11835	938	3.93037	2.45313	1327	4.17127	2.12423	652	3.82708	2.24658	1889	4.20115	2.51462	1090	3.75339	2.09319	1448	4.0265	2.37445	1076	3.91198	2.16937	1720	3.8653	2.32714	913
		4.19598	2.21024	951	3.57869	2.16424	880	3.92964	2.36109	1307	4.1847	2.25305	623	3.84332	2.22851	1873	4.23838	2.45821	1090	3.77782	2.11912	1457	4.02241	2.3371	1116	3.89144	2.15816	1694	3.86436	2.37211	913
	10.75	4.24154	2.32906	950	3.61845	2.19645	901	3.87368	2.35173	1316	4.16723	2.22347	604	3.85456	2.21754	1790	4.25781	2.52991	780	3.79095	2.06081	1474	4.02589	2.39959	1121	3.88468	2.15436	1698	3.8801	2.16982	885
		4.20764	2.29354	915	3.63823	2.15934	877	3.87564	2.45431	1081	4.15833	2.23805	632	3.84947	2.32042	1782	4.25147	2.61755	776	3.76042	2.12053	1467	4.05202	2.29758	1114	3.87051	2.13925	1713	3.8963	2.29728	897
		4.21724	2.36037	893	3.70378	2.24797	825	3.93793	2.32558	1270	4.20794	2.29667	611	3.87071	2.28768	1793	4.25773	2.75472	762	3.7232	2.08378	1444	4.06281	2.41485	1116	3.86935	2.08682	1731	3.92417	2.30686	898
	11	4.20835	2.21828	915	3.78518	2.23022	822	3.97196	2.37632	1255	4.22661	2.13207	589	3.88046	2.23854	1766	4.28639	2.59208	760	3.71972	2.14502	1358	4.06782	2.2586	1108	3.82987	2.05154	1703	3.89555	2.36087	863
		4.17797	2.26729	878	3.83255	2.21184	815	4.04407	2.30657	1245	4.27973	2.35039	607							3.71515	2.07423	1365	3.987	2.25934	1049	3.81211	2.00873	1640	3.83804	2.20949	850
	11	4.19282	2.20809	486	3.95405	2.38208	175				4.22376	2.56633	133							3.73732	2.11909	1324	3.91862	2.27289	1075	3.80021	1.99633	1618	3.86971	2.25773	842

## Sheet: Figure 4a
Figure 4a	Control	sulf1 OE	sulf2a OE	arsb OE	MZsulf1 -/-
	7.8	8.1	8.2	7.1	6.6
	8	7.4	7.3	7.6	6.5
	7.8	7.9	7.7	7.1	7.3
	8	9.4	7.5	7.9	6.6
	7.8	8.9	8.2	8.1	6.8
	7.8	8.7	7.8		7
	7.3	7.8	8.2	7.3	6.6
	7.2	8	8	6.9	7.6
	8.3	9.5	8.2	7.6	6.8
	7.7	9.5	7.3	7.8	6.8
	7.8	8.7	7.8	7.1	6.6
	7.8	8.7	7.7	8.4	6.6
	7.7	7.7	7.7	7.8	6.5
	7.5	9.6	8.2		6.6
	8.2	8.9	7.8	7.3	7.1
	7.8		7.8		7
	7.7	8.4	7.8	6.8	6.3
	7.7	10.7	7.7	8.3	6.6
	7.5	8.4	8.2	7.3	7
	7.3	8.1	7.8	7.8	7
	8.2	7.7	7.8	8.1	7.3
		8.4	7.8	8.1	6.5
		9.2	8.1	8.3	7.1
	8	6.9	7.4	7.3	6.8
	7.7	7.7	7.4	8.3	6.8
	7.7	7.2	7.3	8.1	6.8
	8.4	11.4	8.3		7.1
	7.9	8.1	7.6	8.3	6.6
	7.9	10.6	7.9	7.1
	8.1	8.2			6.8
	7.9	8.6			6.8
	8.1	9.2			5.7
	7.3	8.1		7.3	7
	7.9	7.4		7.9	6.7
	7.4	8.2			6.8
	7.9	8.4			6.7
	8.1	7.1			6.5
	7.3	9.7		7.6	6.7
	7.3	10.2			6.8
	7.9	10.1		7.8	6.8
	8.1	8.2		7.6	6.3
	8.1	8.4			7.2
	7.9	7.4		7.9	6.2
	7.4	8.4			6.8
	7.8	8.9			5.7
	7.6	6.9		8.3	7
	7.9	7.4			7
	7.9	9.2
	8.4	8.6		8.1	6.7
	6.9	8.9		7.3	6.6
	7.8	8.1		8.1	6.6
	8.3	8.4			6.9
	8.1	7.1		7.9	8.1
	7.4			7.8	7.1
	7.9			8.1	7.2
	7.4			8.3	7.4
	8.1			8
	7.8			8.5
	7.9			8
	8.1			7.7
	7.4			8.2
	8.1			9.5
	7.5			7.7
	7.3
	8
	8
	7.8			8
	8.3
	7.8			7.8
	7.8			8.2
	7.6
	8.1
	8.3			8.3
	8
	7.8
	7.3
	7.7			9.3
	7.7
	8.3
	8
	8
	8
	8.5
	8.2
	8.2
	8.2
	8.3
	8.2
	8.3
	8.2
	8.2
	8.2
	8
	8.2
	8.7
	8
	8
	7.8
	8.3
	8.2
	8
	8.3

## Sheet: Figure 4c,d
Figure 4c,d	scale 4x	1000um/916.73pix
	wt								Sulf1 -/-								Sulf1 OE
		noto (px)	noto (um)	NE (px)	NE (um)	axis length (px)	axis length (um)			noto (px)	noto (um)	NE (px)	NE (um)	axis length (px)	axis length (um)			noto (px)	noto (um)	NE (px)	NE (um)	axis length (px)	axis length (um)
	1	44.598	48.649	393.732	429.496	1336.08	1457.44		1	37.108	40.4787	444.375	484.739	1075.47	1173.16		1	59.169	64.5435	366.344	399.62	1185.77	1293.48
	2	40.025	43.6606	395.101	430.989	1381.4	1506.88		2	48.374	52.768	422.67	461.063	1050.44	1145.86		2	70.228	76.6071	423.67	462.154	962.98	1050.45
	3	49.659	54.1697	386.476	421.581	1352.77	1475.65		3	48.836	53.272	468.615	511.181	1218.61	1329.31		3	70.803	77.2343	470.933	513.71	1196.47	1305.15
	4	57.706	62.9477	416.222	454.029	1270.41	1385.81		4	48.094	52.4626	435.837	475.426	1176.18	1283.01		4	55.154	60.1638	445.154	485.589	1331.02	1451.92
	5	42.953	46.8546	374.712	408.748	1345.91	1468.16		5	42.638	46.511	417.938	455.901	1067.05	1163.97		5	108.747	118.625	452.642	493.757	1118.65	1220.26
	6	45.793	49.9525	364.892	398.036	1297.8	1415.68		6	36	39.27	426.264	464.983	991.095	1081.12		6	44.598	48.649	463.138	505.207	1503.6	1640.18
	7	42	45.815	423.861	462.362	1310.86	1429.93		7	40.361	44.0271	450	490.875	1252.48	1366.25		7	59.093	64.4606	455.773	497.173	1042.75	1137.46
	8	42	45.815	481.348	525.071	1248.59	1362		8	64.761	70.6435	376.545	410.748	1025.78	1118.95		8	104.657	114.163	572.34	624.328	1120.47	1222.24
	9	45.891	50.0595	409.42	446.609	1355.61	1478.74		9	54.745	59.7177	401.261	437.709	1067.05	1163.97		9	140.872	153.668	488.07	532.403	1268.63	1383.87
	10	48.374	52.768	436.25	475.876	1242.53	1355.4		10	51.264	55.9205	418.325	456.323	1221.24	1332.17		10	101.514	110.735	476.585	519.875	1161.12	1266.59
	11	37.108	40.4787	379.485	413.955	1382.35	1507.91		11	51.088	55.7285	468.471	511.024	1259.44	1373.84		11	66.611	72.6615	525.694	573.445	1138.09	1241.46
	12	37.108	40.4787	357.151	389.592	1241.1	1353.84		12	48.094	52.4626	363.793	396.838	1207.6	1317.29		12	129.522	141.287	538.431	587.339	1153.77	1258.57
	13	42.953	46.8546	390.738	426.23	1448.24	1579.79		13	42.107	45.9317	388.161	423.419	1325.69	1446.11		13	110.064	120.062	540.833	589.959	1037.72	1131.98
	14	37.947	41.3939	394.771	430.63	1335.95	1457.3		14	62.642	68.332	493.206	538.006	1209.52	1319.38		14	90.796	99.0433	490.874	535.462	1139.06	1242.53
	15	33	35.9975	330.218	360.213	1306.77	1425.47		15	36.125	39.4064	360.312	393.04	1280.85	1397.2		15	180.4	196.786	495.327	540.319	993.148	1083.36
	16	36.497	39.8122	360.45	393.191	1214.76	1325.1		16	63.071	68.8	435	474.513	1226.81	1338.25		16	69	75.2675	390.046	425.475	1380.31	1505.69
	17	51.264	55.9205	391.083	426.607	1464.91	1597.97		17	57.079	62.2637	468.038	510.552	1187.94	1295.84		17	65.795	71.7714	310.221	338.4	1499.11	1635.28
	18	48	52.36	413.14	450.667	1325.08	1445.44		18	54.083	58.9956	459.157	500.864	1214.89	1325.24
	19	30.15	32.8886	354.813	387.042	1312.83	1432.08		19	52.393	57.1521	421.732	460.039	1241.33	1354.08
	20	42.107	45.9317	351.115	383.008	1351.36	1474.11		20	72.25	78.8127	475.602	518.803	1213.21	1323.41
	21	48.374	52.768	462.973	505.027	1348.19	1470.65		21	55.154	60.1638	381.944	416.637	1128.03	1230.49
	22	51	55.6325	411.7	449.096	1347.96	1470.4		22	61.774	67.3852	413.489	451.048	1058.57	1154.73
	23	57.94	63.2029	393.103	428.81	1471.04	1604.66		23	60.745	66.2627	420.107	458.267	1254.13	1368.04
	24	42.107	45.9317	375.012	409.076	1379.66	1504.98		24	57	62.1775	387.105	422.267	1215.23	1325.62
	25	42	45.815	462.166	504.146	1307.05	1425.77		25	39.115	42.668	399.406	435.686	1242.76	1355.65
	26	40.025	43.6606	428.591	467.522	1333.51	1454.64		26	46.573	50.8034	433.757	473.157	1075.99	1173.73
	27	42.107	45.9317	418.325	456.323	1302.73	1421.06		27	43.267	47.1971	433.601	472.987	1188.34	1296.28
	28	54.083	58.9956	379.592	414.072	1593.23	1737.95		28	45.1	49.1966	427.055	465.846	1194.73	1303.25
	29	57	62.1775	411.536	448.917	1332.16	1453.16		29	37.59	41.0044	379.39	413.851	1251.33	1365
	30	43.681	47.6487	331.062	361.134	1310.86	1429.93		30	56.604	61.7456	475.119	518.276	1056.25	1152.19
	31	28.46	31.0451	316.61	345.369	1241.13	1353.87		31	48.374	52.768	446.789	487.373	1284.36	1401.02
	32	42.953	46.8546	414.88	452.565	1339.09	1460.73		32	51	55.6325	411.175	448.524	1339.71	1461.4
	33	46.957	51.2223	338.096	368.807	1282.73	1399.25
	34	51.264	55.9205	445.295	485.743	1212.89	1323.06
	35	45.891	50.0595	409.695	446.909	1380.12	1505.48
	36	33.541	36.5877	403.609	440.27	1300.34	1418.46
	37	53.413	58.2647	357.693	390.184	1497.41	1633.43
	38	45.398	49.5217	391.945	427.547	1239.8	1352.42
	39	54	58.905	453.357	494.537	1351.37	1474.12
	40	58.249	63.54	432.385	471.66	1404.56	1532.14
	41	51.352	56.0165	406.873	443.831	1231.92	1343.82

## Sheet: Figure 4e,f
Figure e,f	hpf	Control (N = 7, n = 9)			sulf1 OE (N = 5, n = 6)			ABwt (N = 6; n = 6)			MZsulf1-/- (N = 3; n = 8)
		3.03225	2.04358	1473	2.90454	2.08825	1541	3.08338	2.09824	1161	3.10669	2.18645	2505
		3.03206	2.20711	1449	2.90252	2.24268	1567	3.09382	2.10128	1161	3.15586	2.28094	2535
	7.25	3.0421	2.15783	1419	2.94199	2.17508	1540	3.11772	2.11886	762	3.28965	2.2495	2574
		3.05573	2.21888	1394	2.95291	2.03246	1536	3.14663	2.25843	759	3.38249	2.20653	2551
		3.07771	2.17252	1348	2.94874	2.06627	1520	3.17671	2.12176	768	3.4377	2.26437	2569
	7.5	3.03518	2.2886	1283	3.01814	2.11149	1480	3.14758	2.29756	747	3.49428	2.27982	2591
		3.04046	2.11503	1273	3.05084	2.07968	1471	3.11397	2.14413	772	3.50942	2.27483	2589
		2.99837	2.10137	1222	3.09902	2.24172	1467	3.11219	2.20686	755	3.53195	2.3224	2552
	7.75	3.01837	2.21911	1175	3.12681	2.15156	1444	3.12176	2.11773	787	3.58239	2.21851	2562
		3.08563	2.23007	1155	3.05687	2.15654	1462	3.21413	2.39142	765	3.66174	2.2896	2613
		3.16938	2.20252	1121	3.00889	2.22825	1442	3.29283	2.28852	789	3.7145	2.30711	2656
	8	3.21399	2.16877	1112	2.9602	2.2242	1454	3.34482	2.2629	780	3.76699	2.34462	2659
		3.27647	2.41094	1118	2.94382	2.2256	1449	3.3768	2.25006	812	3.79282	2.36033	2737
		3.32871	2.17139	1082	2.97832	2.25977	1462	3.36663	2.14719	828	3.76727	2.33985	2807
	8.25	3.35742	2.28465	1074	3.01433	2.17636	1441	3.38194	2.12716	811	3.76941	2.28395	2875
		3.43452	2.27106	1088	3.06129	2.13741	1435	3.41209	2.15612	797	3.77294	2.37277	2881
		3.49668	2.31942	1069	3.05092	2.11346	1460	3.3865	2.20661	1101	3.75965	2.38007	2923
	8.5	3.53285	2.31932	1067	3.03068	2.27679	1479	3.49608	2.22718	1109	3.78301	2.30923	2888
		3.51698	2.38018	1064	3.00805	2.08836	1452	3.49932	2.27953	1139	3.80468	2.30598	2887
		3.53743	2.36216	1037	2.96511	2.20188	1444	3.49756	2.12703	1170	3.80134	2.35636	2929
	8.75	3.5501	2.28039	1060	3.01712	2.09048	1477	3.52055	2.09203	1180	3.83111	2.2984	3000
		3.59617	2.208	1087	3.1132	2.07348	1473	3.55416	2.09954	1219	3.83498	2.29409	2985
		3.6033	2.21026	1060	3.16759	2.1264	1466	3.5855	1.97881	1218	3.83849	2.28424	2989
	9	3.61831	2.08696	1044	3.21094	2.28774	1485	3.62804	2.04798	1297	3.84286	2.2207	3014
		3.66807	2.16232	1065	3.22381	2.12244	1514	3.67779	2.09676	1340	3.85615	2.25301	2994
		3.68991	2.12358	1065	3.17406	2.0999	1521	3.69064	2.01898	1323	3.89297	2.26497	2917
	9.25	3.75491	2.07485	1106	3.1698	2.10572	1514	3.71304	1.97754	1325	3.8867	2.20063	2922
		3.76574	2.089	1088	3.17827	2.18375	1558	3.7337	2.02826	1362	3.90781	2.30925	2903
		3.81031	2.02055	1082	3.17419	2.13441	1565	3.77165	2.00077	1289	3.92827	2.25013	2843
	9.5	3.83197	2.01345	1060	3.19934	2.11069	1558	3.81301	2.00176	1288	3.93311	2.19528	2905
		3.86291	2.12736	1055	3.22061	2.11108	1530	3.81732	2.06663	1296	3.95659	2.20392	2886
		3.91137	2.04169	1046	3.22421	2.08581	1523	3.82636	2.04444	1279	3.98041	2.27474	2884
	9.75	3.88359	2.01559	1058	3.25652	2.1491	1503	3.85265	2.06355	1265	3.9771	2.27728	2915
		3.88787	2.08448	1047	3.22724	2.13627	1537	3.89223	2.02854	1250	3.95953	2.29254	2891
		3.89515	2.0452	1050	3.23305	2.1388	1526	3.95685	2.16077	1216	3.95793	2.28342	2854
	10	3.90838	2.06621	1075	3.22725	2.08246	1513	3.98892	2.22359	1184	3.93787	2.24914	2866
		3.91499	2.09348	1043	3.22668	2.19941	1474	3.97105	2.20225	1183	3.93441	2.23062	2885
		3.99762	2.12904	1003	3.27539	2.0534	1461	3.95527	2.17739	1184	3.93742	2.21648	2884
	10.25	4.05045	2.16457	976	3.30898	2.19775	1471	3.92869	2.35321	1164	3.91939	2.25454	2825
		4.08953	2.15592	959	3.35171	2.13188	1447	3.93032	2.17148	1146	3.9175	2.25646	2869
		4.13109	2.17518	955	3.38155	2.1129	1449	3.96679	2.21182	1147	3.91121	2.18644	2845
	10.5	4.15457	2.25869	972	3.3946	2.14721	1480	3.98845	2.23838	1114	3.92572	2.22193	2833
		4.17317	2.18378	956	3.38492	2.11953	1438	4.0265	2.37445	1076	3.93965	2.1883	2813
		4.19598	2.21024	951	3.41151	2.10771	1441	4.02241	2.3371	1116	3.95888	2.15594	2710
	10.75	4.24154	2.32906	950	3.46112	2.0693	1402	4.02589	2.39959	1121	3.98208	2.22954	2725
		4.20764	2.29354	915	3.48898	2.01205	1439	4.05202	2.29758	1114	3.98433	2.21193	2705
		4.21724	2.36037	893	3.53199	2.09109	1398	4.06281	2.41485	1116	3.98863	2.20049	2710
	11	4.20835	2.21828	915	3.51006	2.02144	1371	4.06782	2.2586	1108	4.00547	2.22404	2630
		4.17797	2.26729	878	3.4651	2.04235	1365	3.987	2.25934	1049	4.01361	2.1659	2563
	11	4.19282	2.20809	486	3.45832	1.91217	303	3.91862	2.27289	1075	4.00579	2.17203	2543
												2.22404	2630
												2.1659	2563
												2.17203	2543

[truncated: 6 more sheets: Figure 4g, Figure 5b-d, Figure 5 e,f, Figure 6c,d, Figure 6e, Figure 6f]
