# Supplementary material for: Sulfatase modifying factors control the timing of zebrafish convergence and extension morphogenesis
Source: Nat Commun. 2026 Mar 31;17:4632. doi: 10.1038/s41467-026-70804-6 (PMC13199485; doi:10.1038/s41467-026-70804-6)
Supplement: Supplementary file 11 — Source Data 2 [file 41467_2026_70804_MOESM11_ESM.xlsx]

## Sheet: Suppl Fig 1d-f
Suppl Fig. 1d	Original file name	Condition	Length	Width	L/W ratio		Suppl Fig. 1e	Original file name	Condition	Length	Width	L/W ratio		Suppl Fig. 1f	Uninjected				DMSO				Fv 0.5uM 50% epi				Fv 0.5uM shield				Fv 0.5uM 70% epi				Fv 0.5uM 50% epi to 90%
	092622 WT ndr2 explants DMSO_2.tif	WT ndr2 explants DMSO_2.tif	434.486	222.143	1.95588			060822 MZoep tarA +DMSO 12h.tif	MZoep tarA +DMSO 12h.tif	544.035	171.772	3.16719			date	length	width	L/W	date	length	width	L/W	date	length	width	L/W	date	length	width	L/W	date	length	width	L/W	date	length	width	L/W
	092622 WT ndr2 explants DMSO_2.tif	WT ndr2 explants DMSO_2.tif	510.456	205.139	2.48834			060822 MZoep tarA +DMSO 12h.tif	MZoep tarA +DMSO 12h.tif	475.912	216.165	2.20161			20230913	180	156	1.15385	20230912	192	121	1.58678	20230912	136	132	1.0303	20230912	181	174	1.04023	20230912	185	115	1.6087	20230925	93	93	1
	092622 WT ndr2 explants DMSO_2.tif	WT ndr2 explants DMSO_2.tif	402.295	211.339	1.90355			060822 MZoep tarA +DMSO 12h.tif	MZoep tarA +DMSO 12h.tif	325.551	270.157	1.20504				191	179	1.06704		225	121	1.8595		139	109	1.27523		166	148	1.12162		178	172	1.03488		151	97	1.5567
	092622 WT ndr2 explants DMSO_2.tif	WT ndr2 explants DMSO_2.tif	433.405	193.021	2.24538			060822 MZoep tarA +DMSO 12h.tif	MZoep tarA +DMSO 12h.tif	355.058	230.814	1.53829				134	133	1.00752		150	118	1.27119		125	123	1.01626		176	170	1.03529		271	122	2.22131		103	91	1.13187
	092622 WT ndr2 explants DMSO_2.tif	WT ndr2 explants DMSO_2.tif	384.799	139.936	2.74982			060822 MZoep tarA +DMSO 12h.tif	MZoep tarA +DMSO 12h.tif	535.894	177.609	3.01727				193	168	1.14881		176	108	1.62963		177	159	1.11321		147	133	1.10526		174	101	1.72277		115	110	1.04545
	092622 WT ndr2 explants DMSO_2.tif	WT ndr2 explants DMSO_2.tif	525.735	173.413	3.03169			060822 MZoep tarA +DMSO 12h.tif	MZoep tarA +DMSO 12h.tif	447.472	237.468	1.88435				193	190	1.01579		185	138	1.34058		158	145	1.08966		189	171	1.10526		130	121	1.07438		120	102	1.17647
	092622 WT ndr2 explants DMSO_2.tif	WT ndr2 explants DMSO_2.tif	526.033	186.655	2.81821			060822 MZoep tarA +DMSO 12h.tif	MZoep tarA +DMSO 12h.tif	471.477	131.322	3.59024				214	208	1.02885		219	102	2.14706		136	136	1		223	143	1.55944		215	148	1.4527		108	98	1.10204
	092622 WT ndr2 explants DMSO_2.tif	WT ndr2 explants DMSO_2.tif	370.007	237.825	1.5558			060822 MZoep tarA +DMSO 12h.tif	MZoep tarA +DMSO 12h.tif	563.204	142.428	3.95431				182	161	1.13043		198	156	1.26923		132	120	1.1		185	157	1.17834		268	129	2.07752		104	100	1.04
	092622 WT ndr2 explants DMSO_2.tif	WT ndr2 explants DMSO_2.tif	319.403	234.909	1.35969			060822 MZoep tarA +DMSO 12h.tif	MZoep tarA +DMSO 12h.tif	501.946	137.434	3.65227				144	129	1.11628		266	137	1.94161		142	132	1.07576		211	187	1.12834		274	109	2.51376		89	84	1.05952
	092622 WT ndr2 explants DMSO_2.tif	WT ndr2 explants DMSO_2.tif	378.958	213.826	1.77227			060822 MZoep tarA +DMSO 12h.tif	MZoep tarA +DMSO 12h.tif	545.436	167.528	3.25579				168	162	1.03704		152	136	1.11765		156	142	1.09859		173	127	1.3622		220	114	1.92982		107	103	1.03883
	092622 WT ndr2 explants DMSO_2.tif	WT ndr2 explants DMSO_2.tif	273.155	189.827	1.43897			060822 MZoep tarA +DMSO 12h.tif	MZoep tarA +DMSO 12h.tif	409.794	216.601	1.89193				142	136	1.04412		272	113	2.40708		165	156	1.05769		168	157	1.07006		162	123	1.31707		115	110	1.04545
	092622 WT ndr2 explants DMSO_2.tif	WT ndr2 explants DMSO_2.tif	529.89	123.714	4.28319			060822 MZoep tarA +DMSO 12h.tif	MZoep tarA +DMSO 12h.tif	539.58	163.982	3.29048				151	132	1.14394		168	158	1.06329		117	114	1.02632		302	131	2.30534		228	155	1.47097		131	107	1.2243
	092622 WT ndr2 explants DMSO_2.tif	WT ndr2 explants DMSO_2.tif	788.847	117.831	6.69473			060822 MZoep tarA +DMSO 12h.tif	MZoep tarA +DMSO 12h.tif	513.306	128.605	3.99134				187	180	1.03889		255	232	1.09914		108	103	1.04854		200	142	1.40845		132	128	1.03125		191	97	1.96907
	090922 WT ndr2 explants DMSO.tif	WT ndr2 explants DMSO.tif	445.745	165.258	2.69727			060822 MZoep tarA +DMSO 12h.tif	MZoep tarA +DMSO 12h.tif	637.05	147.764	4.31127				187	185	1.01081		145	120	1.20833		159	144	1.10417		153	151	1.01325		229	179	1.27933		142	97	1.46392
	090922 WT ndr2 explants DMSO.tif	WT ndr2 explants DMSO.tif	372.829	157.776	2.36303			060822 MZoep tarA +DMSO 12h.tif	MZoep tarA +DMSO 12h.tif	438.24	143.237	3.05954				168	150	1.12		214	95	2.25263		144	132	1.09091		185	164	1.12805		171	168	1.01786		99	94	1.05319
	090922 WT ndr2 explants DMSO.tif	WT ndr2 explants DMSO.tif	262.76	242.046	1.08558			060822 MZoep tarA +DMSO 12h.tif	MZoep tarA +DMSO 12h.tif	343.344	230.814	1.48754				165	157	1.05096		135	132	1.02273		171	164	1.04268		151	148	1.02027		277	123	2.25203		118	109	1.08257
	090922 WT ndr2 explants DMSO.tif	WT ndr2 explants DMSO.tif	288.985	267.47	1.08044			060822 MZoep tarA +DMSO 12h.tif	MZoep tarA +DMSO 12h.tif	409.523	176.542	2.31969				152	147	1.03401		212	172	1.23256		180	176	1.02273		151	128	1.17969		274	140	1.95714		119	109	1.09174
	090922 WT ndr2 explants DMSO.tif	WT ndr2 explants DMSO.tif	435.425	214.796	2.02716			060822 MZoep tarA +DMSO 12h.tif	MZoep tarA +DMSO 12h.tif	392.832	203.196	1.93327				215	183	1.17486		212	135	1.57037		126	112	1.125		178	168	1.05952		153	140	1.09286		127	114	1.11404
	090922 WT ndr2 explants DMSO.tif	WT ndr2 explants DMSO.tif	293.773	198.911	1.47691			060822 MZoep tarA +DMSO 12h.tif	MZoep tarA +DMSO 12h.tif	402.472	221.163	1.8198				166	156	1.0641		151	149	1.01342		130	125	1.04		157	146	1.07534		285	150	1.9		113	100	1.13
	090922 WT ndr2 explants DMSO.tif	WT ndr2 explants DMSO.tif	267.92	183.35	1.46125			060822 MZoep tarA +DMSO 12h.tif	MZoep tarA +DMSO 12h.tif	463.096	209.758	2.20776				186	183	1.01639		121	114	1.0614		174	171	1.01754		279	194	1.43814		138	131	1.05344		124	107	1.15888
	090922 WT ndr2 explants DMSO.tif	WT ndr2 explants DMSO.tif	289.76	256.579	1.12932			060822 MZoep tarA +DMSO 12h.tif	MZoep tarA +DMSO 12h.tif	271.734	258.887	1.04962				158	154	1.02597		243	142	1.71127		145	143	1.01399		164	159	1.03145		176	163	1.07975		114	113	1.00885
	090922 WT ndr2 explants DMSO.tif	WT ndr2 explants DMSO.tif	291.668	261.31	1.11618			060822 MZoep tarA +DMSO 12h.tif	MZoep tarA +DMSO 12h.tif	296.404	292.581	1.01307				141	140	1.00714		191	177	1.0791		154	154	1		209	189	1.10582		225	156	1.44231		118	113	1.04425
	090922 WT ndr2 explants DMSO.tif	WT ndr2 explants DMSO.tif	451.055	173.834	2.59475			060822 MZoep tarA +DMSO 12h.tif	MZoep tarA +DMSO 12h.tif	283.867	277.586	1.02263				254	195	1.30256		260	138	1.88406		150	148	1.01351		177	160	1.10625		200	153	1.30719		93	83	1.12048
	090922 WT ndr2 explants DMSO.tif	WT ndr2 explants DMSO.tif	315.798	185.717	1.70043			060822 MZoep tarA +DMSO 12h.tif	MZoep tarA +DMSO 12h.tif	275.564	272.774	1.01023				159	156	1.01923		195	153	1.27451		122	115	1.06087		180	175	1.02857		267	148	1.80405		88	85	1.03529
	090922 WT ndr2 explants DMSO.tif	WT ndr2 explants DMSO.tif	286.475	232.363	1.23288			060822 MZoep tarA +DMSO 12h.tif	MZoep tarA +DMSO 12h.tif	320.163	309.974	1.03287				164	163	1.00613		261	179	1.4581		122	101	1.20792		129	100	1.29		244	141	1.7305		150	91	1.64835
	090922 WT ndr2 explants DMSO.tif	WT ndr2 explants DMSO.tif	244.249	206.412	1.18331			060822 MZoep tarA +DMSO 12h.tif	MZoep tarA +DMSO 12h.tif	313.435	301.669	1.039				147	132	1.11364		333	141	2.3617		147	138	1.06522		170	129	1.31783		235	150	1.56667		81	73	1.10959
	090922 WT ndr2 explants DMSO.tif	WT ndr2 explants DMSO.tif	236.841	230.364	1.02812			060822 MZoep tarA +DMSO 12h.tif	MZoep tarA +DMSO 12h.tif	314.397	313.977	1.00134				162	156	1.03846		185	153	1.20915		162	150	1.08		133	128	1.03906		215	102	2.10784		133	95	1.4
	090922 WT ndr2 explants DMSO.tif	WT ndr2 explants DMSO.tif	266.471	253.878	1.0496			060822 MZoep tarA +trip 50%.tif	MZoep tarA +trip 50%.tif	320.841	251.008	1.27821			20230914	164	154	1.06494		187	143	1.30769		156	148	1.05405		185	161	1.14907		232	139	1.66906		88	79	1.11392
	090922 WT ndr2 explants DMSO.tif	WT ndr2 explants DMSO.tif	357.945	185.602	1.92856			060822 MZoep tarA +trip 50%.tif	MZoep tarA +trip 50%.tif	302.295	275.949	1.09547				121	108	1.12037		179	142	1.26056	20230913	195	160	1.21875		170	153	1.11111		242	126	1.92063		114	105	1.08571
	090922 WT ndr2 explants DMSO.tif	WT ndr2 explants DMSO.tif	252.124	228.801	1.10194			060822 MZoep tarA +trip 50%.tif	MZoep tarA +trip 50%.tif	279.687	235.471	1.18778				172	159	1.08176		205	154	1.33117		170	162	1.04938		132	127	1.03937		157	137	1.14599		107	104	1.02885
	090922 WT ndr2 explants DMSO.tif	WT ndr2 explants DMSO.tif	287.634	230.292	1.249			060822 MZoep tarA +trip 50%.tif	MZoep tarA +trip 50%.tif	311.092	275.281	1.13009				153	151	1.01325		320	107	2.99065		211	199	1.0603		150	134	1.1194		343	157	2.18471		106	99	1.07071
	090922 WT ndr2 explants DMSO.tif	WT ndr2 explants DMSO.tif	227.352	158.626	1.43326			060822 MZoep tarA +trip 50%.tif	MZoep tarA +trip 50%.tif	218.359	206.446	1.05771				163	144	1.13194		238	161	1.47826		170	158	1.07595		140	124	1.12903		393	176	2.23295		110	100	1.1
	090922 WT ndr2 explants DMSO.tif	WT ndr2 explants DMSO.tif	300.517	224.678	1.33755			060822 MZoep tarA +trip 50%.tif	MZoep tarA +trip 50%.tif	281.42	277.195	1.01524				186	171	1.08772		250	106	2.35849		280	209	1.33971		113	96	1.17708		322	142	2.26761		113	95	1.18947
	090922 WT ndr2 explants DMSO.tif	WT ndr2 explants DMSO.tif	295.471	237.189	1.24572			060822 MZoep tarA +trip 50%.tif	MZoep tarA +trip 50%.tif	282.667	239.003	1.18269				245	183	1.3388		275	120	2.29167		168	156	1.07692		151	149	1.01342		440	107	4.11215		94	77	1.22078
	090922 WT ndr2 explants DMSO.tif	WT ndr2 explants DMSO.tif	263.343	262.4	1.00359			060822 MZoep tarA +trip 50%.tif	MZoep tarA +trip 50%.tif	301.262	246.826	1.22054				174	157	1.10828		312	89	3.50562		180	174	1.03448		178	172	1.03488		320	115	2.78261		83	83	1
	090922 WT ndr2 explants DMSO.tif	WT ndr2 explants DMSO.tif	319.514	223.794	1.42771			060822 MZoep tarA +trip 50%.tif	MZoep tarA +trip 50%.tif	312.643	296.269	1.05527				157	148	1.06081		396	136	2.91176		180	161	1.11801		229	149	1.53691	20230913	395	120	3.29167		102	100	1.02
	090922 WT ndr2 explants DMSO.tif	WT ndr2 explants DMSO.tif	232.637	227.839	1.02106			060822 MZoep tarA +trip 50%.tif	MZoep tarA +trip 50%.tif	285.153	270.759	1.05316				142	138	1.02899		312	138	2.26087		144	139	1.03597		152	152	1		201	165	1.21818		106	94	1.12766
	090922 WT ndr2 explants DMSO.tif	WT ndr2 explants DMSO.tif	254.222	231.417	1.09855			060822 MZoep tarA +trip 50%.tif	MZoep tarA +trip 50%.tif	248.873	235.15	1.05836				178	174	1.02299		310	136	2.27941		126	121	1.04132		160	143	1.11888		174	170	1.02353		107	97	1.10309
	092622 WT ndr2 explants DMSO.tif	WT ndr2 explants DMSO.tif	881.695	140.978	6.25413			060822 MZoep tarA +trip 50%.tif	MZoep tarA +trip 50%.tif	270.864	253.478	1.06859				161	144	1.11806	20230913	168	152	1.10526		193	179	1.07821		142	134	1.0597		128	127	1.00787		112	111	1.00901
	092622 WT ndr2 explants DMSO.tif	WT ndr2 explants DMSO.tif	817.52	181.916	4.49394			060822 MZoep tarA +trip 50%.tif	MZoep tarA +trip 50%.tif	294.607	249.82	1.17928				163	161	1.01242		277	113	2.45133		200	193	1.03627		179	151	1.18543		304	107	2.84112		138	107	1.28972
	092622 WT ndr2 explants DMSO.tif	WT ndr2 explants DMSO.tif	601.698	131.178	4.58688			060822 MZoep tarA +trip 50%.tif	MZoep tarA +trip 50%.tif	296.141	273.905	1.08118				172	150	1.14667		207	129	1.60465		158	132	1.19697		203	169	1.20118		250	159	1.57233		97	90	1.07778
	092622 WT ndr2 explants DMSO.tif	WT ndr2 explants DMSO.tif	531.537	128.707	4.12982			060822 MZoep tarA +trip 50%.tif	MZoep tarA +trip 50%.tif	323.442	288.192	1.12231				168	164	1.02439		208	132	1.57576		174	171	1.01754		167	150	1.11333		148	143	1.03497		104	96	1.08333
	092622 WT ndr2 explants DMSO.tif	WT ndr2 explants DMSO.tif	580.23	153.637	3.77663			060822 MZoep tarA +trip 50%.tif	MZoep tarA +trip 50%.tif	280.446	225.841	1.24179				182	169	1.07692		264	98	2.69388		159	153	1.03922		153	143	1.06993		282	115	2.45217		90	86	1.04651
	092622 WT ndr2 explants DMSO.tif	WT ndr2 explants DMSO.tif	568.673	136.884	4.15442			060822 MZoep tarA +trip 50%.tif	MZoep tarA +trip 50%.tif	267.258	245.56	1.08836				160	155	1.03226		160	154	1.03896		195	169	1.15385		180	160	1.125		307	145	2.11724		220	70	3.14286
	092622 WT ndr2 explants DMSO.tif	WT ndr2 explants DMSO.tif	757.382	130.384	5.80886			060822 MZoep tarA +trip 50%.tif	MZoep tarA +trip 50%.tif	276.973	227.383	1.21809				112	108	1.03704		222	121	1.83471	20230914	171	156	1.09615	20230913	340	109	3.11927		295	125	2.36		108	84	1.28571
	092622 WT ndr2 explants DMSO.tif	WT ndr2 explants DMSO.tif	582.139	160.269	3.63226			060822 MZoep tarA +trip 50%.tif	MZoep tarA +trip 50%.tif	358.775	288.65	1.24294				170	166	1.0241		339	136	2.49265		141	112	1.25893		150	119	1.2605		159	151	1.05298		89	79	1.12658
	092622 WT ndr2 explants DMSO.tif	WT ndr2 explants DMSO.tif	728.265	136.123	5.35005			060822 MZoep tarA +trip 50%.tif	MZoep tarA +trip 50%.tif	258.229	252.881	1.02115				138	119	1.15966		314	121	2.59504		133	120	1.10833		178	172	1.03488		264	147	1.79592	20230927	73	70	1.04286
	092622 WT ndr2 explants DMSO.tif	WT ndr2 explants DMSO.tif	924.083	115.32	8.01321			060822 MZoep tarA +trip 50%.tif	MZoep tarA +trip 50%.tif	293.773	271.273	1.08294				147	135	1.08889		235	169	1.39053		141	126	1.11905		173	170	1.01765		148	143	1.03497		85	81	1.04938
	092622 WT ndr2 explants DMSO.tif	WT ndr2 explants DMSO.tif	498.622	142.94	3.48833			060822 MZoep tarA +trip 50%.tif	MZoep tarA +trip 50%.tif	279.011	268.799	1.03799				162	156	1.03846		231	142	1.62676		169	169	1		189	165	1.14545		259	146	1.77397		67	64	1.04688
	092622 WT ndr2 explants DMSO.tif	WT ndr2 explants DMSO.tif	670.494	164.514	4.0756			060822 MZoep tarA +trip 50%.tif	MZoep tarA +trip 50%.tif	256.468	234.658	1.09294				171	154	1.11039		189	150	1.26		120	117	1.02564		189	151	1.25166		181	115	1.57391		62	52	1.19231
	092622 WT ndr2 explants DMSO.tif	WT ndr2 explants DMSO.tif	899.829	147.652	6.09426			060822 MZoep tarA +trip 50%.tif	MZoep tarA +trip 50%.tif	283.11	250.235	1.13138				163	153	1.06536		265	162	1.6358		168	147	1.14286		160	148	1.08108		266	153	1.73856		65	65	1
	092622 WT ndr2 explants DMSO.tif	WT ndr2 explants DMSO.tif	457.057	140.978	3.24204			060822 MZoep tarA +trip 50%.tif	MZoep tarA +trip 50%.tif	269.851	264.417	1.02055				165	154	1.07143		203	146	1.39041		166	156	1.0641		231	156	1.48077		372	152	2.44737		94	56	1.67857
	092622 WT ndr2 explants DMSO.tif	WT ndr2 explants DMSO.tif	740.767	119.876	6.17944			060822 MZoep tarA +trip 50%.tif	MZoep tarA +trip 50%.tif	283.293	280.698	1.00924				141	130	1.08462		274	127	2.15748		150	133	1.12782		400	151	2.64901		401	153	2.62092		64	56	1.14286
	092622 WT ndr2 explants DMSO.tif	WT ndr2 explants DMSO.tif	779.136	132.324	5.88809			060822 MZoep tarA +trip 50%.tif	MZoep tarA +trip 50%.tif	285.095	271.881	1.0486				167	165	1.01212		155	153	1.01307		181	152	1.19079		172	168	1.02381		262	127	2.06299		60	56	1.07143
	092622 WT ndr2 explants DMSO.tif	WT ndr2 explants DMSO.tif	827.195	160.402	5.15701			060822 MZoep tarA +trip 50%.tif	MZoep tarA +trip 50%.tif	300.344	244.452	1.22864				172	159	1.08176		205	161	1.27329		145	133	1.09023		240	183	1.31148		383	136	2.81618		87	80	1.0875
	092622 WT ndr2 explants DMSO.tif	WT ndr2 explants DMSO.tif	711.754	141.229	5.03972			060822 MZoep tarA +trip 50%.tif	MZoep tarA +trip 50%.tif	285.128	276.973	1.02944				176	170	1.03529		170	161	1.0559		126	95	1.32632		160	158	1.01266		310	172	1.80233		76	73	1.0411
	092622 WT ndr2 explants DMSO.tif	WT ndr2 explants DMSO.tif	662.975	107.546	6.16457			060822 MZoep tarA +trip 50%.tif	MZoep tarA +trip 50%.tif	241.606	235.221	1.02714				166	160	1.0375		215	73	2.94521		95	91	1.04396		296	140	2.11429		351	119	2.94958		95	88	1.07955
	092622 WT ndr2 explants DMSO.tif	WT ndr2 explants DMSO.tif	758.548	141.896	5.3458			060822 MZoep tarA +trip 50%.tif	MZoep tarA +trip 50%.tif	276.973	258.777	1.07032				178	165	1.07879		334	117	2.8547	20230925	136	93	1.46237		173	167	1.03593		204	199	1.02513		61	55	1.10909
	092622 WT ndr2 explants DMSO.tif	WT ndr2 explants DMSO.tif	905.904	115.708	7.82923			060822 MZoep tarA +trip 50%.tif	MZoep tarA +trip 50%.tif	276.547	268.615	1.02953				178	172	1.03488		284	136	2.08824		113	92	1.22826		141	129	1.09302		236	113	2.0885		56	53	1.0566
	092622 WT ndr2 explants DMSO.tif	WT ndr2 explants DMSO.tif	724.7	165.643	4.37507			060822 MZoep tarA +trip 50%.tif	MZoep tarA +trip 50%.tif	298.27	265.344	1.12409				177	155	1.14194		247	89	2.77528		156	88	1.77273		174	172	1.01163		166	130	1.27692		87	82	1.06098
	092622 WT ndr2 explants DMSO.tif	WT ndr2 explants DMSO.tif	799.574	132.271	6.04497			060822 MZoep tarA +trip 50%.tif	MZoep tarA +trip 50%.tif	246.136	235.401	1.0456			20230925	108	102	1.05882		370	116	3.18966		80	78	1.02564		200	192	1.04167		206	141	1.46099		63	56	1.125
	092622 WT ndr2 explants DMSO.tif	WT ndr2 explants DMSO.tif	635.743	147.891	4.29873			060822 MZoep tarA +trip 50%.tif	MZoep tarA +trip 50%.tif	328.834	319.624	1.02882				102	86	1.18605		291	148	1.96622		92	88	1.04545		159	146	1.08904		240	138	1.73913		68	58	1.17241
	092622 WT ndr2 explants DMSO.tif	WT ndr2 explants DMSO.tif	535.599	122.948	4.35631			060822 MZoep tarA +trip 50%.tif	MZoep tarA +trip 50%.tif	275.006	266.816	1.0307				109	99	1.10101		247	126	1.96032		100	96	1.04167		354	138	2.56522		161	155	1.03871		60	59	1.01695
	092622 WT ndr2 explants DMSO.tif	WT ndr2 explants DMSO.tif	671.329	148.083	4.53346			060822 MZoep tarA +trip 50%.tif	MZoep tarA +trip 50%.tif	247.59	229.789	1.07747				100	100	1		335	109	3.07339		108	107	1.00935		210	168	1.25		237	181	1.30939		77	65	1.18462
	092622 WT ndr2 explants DMSO.tif	WT ndr2 explants DMSO.tif	545.347	165.03	3.30453			060822 MZoep tarA +trip 70%.tif	MZoep tarA +trip 70%.tif	373.689	219.104	1.70553				88	80	1.1		229	121	1.89256		108	102	1.05882		172	154	1.11688		197	153	1.28758		68	58	1.17241
	092622 WT ndr2 explants DMSO.tif	WT ndr2 explants DMSO.tif	754.606	137.417	5.49136			060822 MZoep tarA +trip 70%.tif	MZoep tarA +trip 70%.tif	367.736	326.529	1.1262				74	70	1.05714		254	86	2.95349		68	64	1.0625		246	141	1.74468		291	155	1.87742		61	57	1.07018
	090922 WT ndr2 explants trip 50 epi.tif	WT ndr2 explants trip 50 epi.tif	313.661	245.896	1.27558			060822 MZoep tarA +trip 70%.tif	MZoep tarA +trip 70%.tif	359.557	182.77	1.96726				123	107	1.14953		300	151	1.98675		98	96	1.02083		263	112	2.34821		197	142	1.38732		98	71	1.38028
	090922 WT ndr2 explants trip 50 epi.tif	WT ndr2 explants trip 50 epi.tif	265.085	217.764	1.2173			060822 MZoep tarA +trip 70%.tif	MZoep tarA +trip 70%.tif	362.232	203.104	1.78348				101	95	1.06316		266	122	2.18033		119	98	1.21429		172	160	1.075		190	163	1.16564		77	72	1.06944
	090922 WT ndr2 explants trip 50 epi.tif	WT ndr2 explants trip 50 epi.tif	287.675	279.645	1.02871			060822 MZoep tarA +trip 70%.tif	MZoep tarA +trip 70%.tif	323.442	319.624	1.01195				124	77	1.61039		319	87	3.66667		114	104	1.09615		178	174	1.02299		283	147	1.92517		77	74	1.04054
	090922 WT ndr2 explants trip 50 epi.tif	WT ndr2 explants trip 50 epi.tif	262.4	240.077	1.09298			060822 MZoep tarA +trip 70%.tif	MZoep tarA +trip 70%.tif	333.899	207.461	1.60945				120	95	1.26316	20230914	251	116	2.16379		113	98	1.15306		184	161	1.14286	20230914	243	141	1.7234				#DIV/0!
	090922 WT ndr2 explants trip 50 epi.tif	WT ndr2 explants trip 50 epi.tif	253.581	253.581	1			060822 MZoep tarA +trip 70%.tif	MZoep tarA +trip 70%.tif	485.387	199.255	2.43601				108	100	1.08		195	139	1.40288		108	106	1.01887		293	147	1.9932		181	177	1.0226				#DIV/0!
	090922 WT ndr2 explants trip 50 epi.tif	WT ndr2 explants trip 50 epi.tif	260.096	223.636	1.16303			060822 MZoep tarA +trip 70%.tif	MZoep tarA +trip 70%.tif	289.01	232.495	1.24308				109	100	1.09		227	141	1.60993		110	108	1.01852		159	136	1.16912		298	164	1.81707				#DIV/0!
	090922 WT ndr2 explants trip 50 epi.tif	WT ndr2 explants trip 50 epi.tif	257.497	244.452	1.05336			060822 MZoep tarA +trip 70%.tif	MZoep tarA +trip 70%.tif	310.043	262.535	1.18096				118	100	1.18		258	186	1.3871		73	69	1.05797		320	177	1.80791		213	193	1.10363				#DIV/0!
	090922 WT ndr2 explants trip 50 epi.tif	WT ndr2 explants trip 50 epi.tif	254.547	239.25	1.06394			060822 MZoep tarA +trip 70%.tif	MZoep tarA +trip 70%.tif	518.427	127.324	4.07171				95	81	1.17284		160	150	1.06667				#DIV/0!		195	108	1.80556		207	148	1.39865				#DIV/0!
	090922 WT ndr2 explants trip 50 epi.tif	WT ndr2 explants trip 50 epi.tif	234.185	226.405	1.03436			060822 MZoep tarA +trip 70%.tif	MZoep tarA +trip 70%.tif	278.418	265.397	1.04906				118	111	1.06306		129	113	1.14159						193	129	1.49612		231	165	1.4				#DIV/0!
	090922 WT ndr2 explants trip 50 epi.tif	WT ndr2 explants trip 50 epi.tif	303.043	296.834	1.02092			060822 MZoep tarA +trip 70%.tif	MZoep tarA +trip 70%.tif	348.787	213.605	1.63286				99	97	1.02062		330	105	3.14286						243	195	1.24615		295	160	1.84375				#DIV/0!
	090922 WT ndr2 explants trip 50 epi.tif	WT ndr2 explants trip 50 epi.tif	273.604	252.909	1.08183			060822 MZoep tarA +trip 70%.tif	MZoep tarA +trip 70%.tif	429.948	242.922	1.7699				105	104	1.00962		387	165	2.34545						237	127	1.86614		279	148	1.88514				#DIV/0!
	090922 WT ndr2 explants trip 50 epi.tif	WT ndr2 explants trip 50 epi.tif	256.643	243.988	1.05187			060822 MZoep tarA +trip 70%.tif	MZoep tarA +trip 70%.tif	404.862	226.843	1.78477				106	100	1.06		251	143	1.75524						292	136	2.14706		250	172	1.45349				#DIV/0!
	090922 WT ndr2 explants trip 50 epi.tif	WT ndr2 explants trip 50 epi.tif	258.522	251.177	1.02924			060822 MZoep tarA +trip 70%.tif	MZoep tarA +trip 70%.tif	367.864	222.535	1.65306				86	78	1.10256		213	138	1.54348						184	169	1.08876		270	140	1.92857				#DIV/0!
	090922 WT ndr2 explants trip 50 epi.tif	WT ndr2 explants trip 50 epi.tif	234.436	212.142	1.10509			060822 MZoep tarA +trip 70%.tif	MZoep tarA +trip 70%.tif	384.676	197.828	1.9445				120	112	1.07143		195	128	1.52344						247	183	1.34973		152	141	1.07801				#DIV/0!
	090922 WT ndr2 explants trip 50 epi.tif	WT ndr2 explants trip 50 epi.tif	280.824	237.458	1.18263			060822 MZoep tarA +trip 70%.tif	MZoep tarA +trip 70%.tif	284.689	190.461	1.49474				120	85	1.41176		177	139	1.27338						117	109	1.07339		166	157	1.05732				#DIV/0!
	090922 WT ndr2 explants trip 50 epi.tif	WT ndr2 explants trip 50 epi.tif	250.998	236.502	1.06129			060822 MZoep tarA +trip 70%.tif	MZoep tarA +trip 70%.tif	314.082	306.813	1.02369				94	92	1.02174		150	136	1.10294						175	159	1.10063		151	123	1.22764				#DIV/0!
	090922 WT ndr2 explants trip 50 epi.tif	WT ndr2 explants trip 50 epi.tif	265.157	225.988	1.17332			060822 MZoep tarA +trip 70%.tif	MZoep tarA +trip 70%.tif	278.189	256.468	1.08469			20230927	80	73	1.09589		178	173	1.0289						252	154	1.63636		191	190	1.00526				#DIV/0!
	090922 WT ndr2 explants trip 50 epi.tif	WT ndr2 explants trip 50 epi.tif	296.643	218.586	1.3571			060822 MZoep tarA +trip 70%.tif	MZoep tarA +trip 70%.tif	261.833	238.143	1.09948				84	80	1.05		297	163	1.82209						177	176	1.00568		142	130	1.09231				#DIV/0!
	090922 WT ndr2 explants trip 50 epi.tif	WT ndr2 explants trip 50 epi.tif	225.988	224.804	1.00527			060822 MZoep tarA +trip 70%.tif	MZoep tarA +trip 70%.tif	412.378	167.641	2.45989				73	66	1.10606		214	137	1.56204						180	129	1.39535		232	199	1.16583				#DIV/0!
	090922 WT ndr2 explants trip 50 epi.tif	WT ndr2 explants trip 50 epi.tif	236.92	231.427	1.02374			060822 MZoep tarA +trip 70%.tif	MZoep tarA +trip 70%.tif	342.063	281.655	1.21448				77	65	1.18462		255	141	1.80851					20230914	230	138	1.66667		329	131	2.51145				#DIV/0!
	090922 WT ndr2 explants trip 50 epi.tif	WT ndr2 explants trip 50 epi.tif	282.776	280.176	1.00928			060822 MZoep tarA +trip 70%.tif	MZoep tarA +trip 70%.tif	291.611	247.141	1.17994				75	72	1.04167		186	177	1.05085						178	154	1.15584		179	171	1.04678				#DIV/0!
	090922 WT ndr2 explants trip 50 epi.tif	WT ndr2 explants trip 50 epi.tif	245.522	237.547	1.03357			060822 MZoep tarA +trip 70%.tif	MZoep tarA +trip 70%.tif	430.497	228.553	1.88358				72	70	1.02857		333	133	2.50376						163	157	1.03822		172	163	1.05521				#DIV/0!
	090922 WT ndr2 explants trip 50 epi.tif	WT ndr2 explants trip 50 epi.tif	225.977	215.18	1.05018			060822 MZoep tarA +trip 70%.tif	MZoep tarA +trip 70%.tif	379.187	191.252	1.98266				62	62	1		197	196	1.0051						192	156	1.23077		170	160	1.0625				#DIV/0!
	090922 WT ndr2 explants trip 50 epi.tif	WT ndr2 explants trip 50 epi.tif	218.359	201.985	1.08107			060822 MZoep tarA +trip 70%.tif	MZoep tarA +trip 70%.tif	379.876	164.972	2.30267				78	72	1.08333		262	153	1.71242						192	156	1.23077		169	159	1.06289				#DIV/0!
	092622 WT ndr2 explants trip 50 epi.tif	WT ndr2 explants trip 50 epi.tif	342.014	266.471	1.28349			060822 MZoep tarA +trip 70%.tif	MZoep tarA +trip 70%.tif	309.273	296.619	1.04266				84	80	1.05		258	165	1.56364						287	147	1.95238		201	189	1.06349				#DIV/0!
	092622 WT ndr2 explants trip 50 epi.tif	WT ndr2 explants trip 50 epi.tif	246.136	239.359	1.02831			060822 MZoep tarA +trip 70%.tif	MZoep tarA +trip 70%.tif	342.561	228.47	1.49937				84	82	1.02439		331	171	1.93567						156	142	1.09859		135	127	1.06299				#DIV/0!
	092622 WT ndr2 explants trip 50 epi.tif	WT ndr2 explants trip 50 epi.tif	279.079	238.113	1.17204			060822 MZoep tarA +trip 70%.tif	MZoep tarA +trip 70%.tif	254.806	246.136	1.03522				95	95	1		190	188	1.01064						153	145	1.05517		187	171	1.09357				#DIV/0!
	092622 WT ndr2 explants trip 50 epi.tif	WT ndr2 explants trip 50 epi.tif	326.247	283.56	1.15054			060822 MZoep tarA +trip 70%.tif	MZoep tarA +trip 70%.tif	268.755	231.457	1.16114				70	58	1.2069		251	139	1.80576						188	172	1.09302		133	120	1.10833				#DIV/0!
	092622 WT ndr2 explants trip 50 epi.tif	WT ndr2 explants trip 50 epi.tif	249.063	247.361	1.00688			060822 MZoep tarA +trip 70%.tif	MZoep tarA +trip 70%.tif	267.735	260.668	1.02711				87	78	1.11538		153	121	1.26446						191	178	1.07303		161	134	1.20149				#DIV/0!
	092622 WT ndr2 explants trip 50 epi.tif	WT ndr2 explants trip 50 epi.tif	263.478	256.146	1.02862			060822 MZoep tarA +trip 70%.tif	MZoep tarA +trip 70%.tif	275.221	265.797	1.03546				72	69	1.04348		170	128	1.32812						196	191	1.02618		142	129	1.10078				#DIV/0!
	092622 WT ndr2 explants trip 50 epi.tif	WT ndr2 explants trip 50 epi.tif	271.351	261.066	1.0394			060822 MZoep tarA +trip 70%.tif	MZoep tarA +trip 70%.tif	279.772	271.386	1.0309				73	64	1.14062		195	188	1.03723						199	184	1.08152		168	151	1.11258
	092622 WT ndr2 explants trip 50 epi.tif	WT ndr2 explants trip 50 epi.tif	270.899	251.712	1.07623			060822 MZoep tarA +trip 80%.tif	MZoep tarA +trip 80%.tif	465.827	185.501	2.51118				70	63	1.11111		232	102	2.27451						199	159	1.25157		163	151	1.07947
	092622 WT ndr2 explants trip 50 epi.tif	WT ndr2 explants trip 50 epi.tif	241.215	216.765	1.11279			060822 MZoep tarA +trip 80%.tif	MZoep tarA +trip 80%.tif	312.885	224.815	1.39174				71	70	1.01429		184	166	1.10843						222	208	1.06731		198	165	1.2
	092622 WT ndr2 explants trip 50 epi.tif	WT ndr2 explants trip 50 epi.tif	241.45	215.059	1.12272			060822 MZoep tarA +trip 80%.tif	MZoep tarA +trip 80%.tif	441.208	171.331	2.57518				76	71	1.07042		302	165	1.8303						178	168	1.05952		295	144	2.04861
	092622 WT ndr2 explants trip 50 epi.tif	WT ndr2 explants trip 50 epi.tif	265.797	243.988	1.08939			060822 MZoep tarA +trip 80%.tif	MZoep tarA +trip 80%.tif	548.639	161.326	3.40081				77	62	1.24194		309	156	1.98077						263	129	2.03876		197	157	1.25478
	092622 WT ndr2 explants trip 50 epi.tif	WT ndr2 explants trip 50 epi.tif	248.968	228.005	1.09194			060822 MZoep tarA +trip 80%.tif	MZoep tarA +trip 80%.tif	381.336	197.769	1.92819				78	77	1.01299		361	134	2.69403						215	175	1.22857		156	131	1.19084
	092622 WT ndr2 explants trip 50 epi.tif	WT ndr2 explants trip 50 epi.tif	290.809	267.743	1.08615			060822 MZoep tarA +trip 80%.tif	MZoep tarA +trip 80%.tif	373.31	163.246	2.28679				67	59	1.13559		421	167	2.52096						161	157	1.02548		244	161	1.51553
	092622 WT ndr2 explants trip 50 epi.tif	WT ndr2 explants trip 50 epi.tif	253.729	242.922	1.04449			060822 MZoep tarA +trip 80%.tif	MZoep tarA +trip 80%.tif	271.273	256.146	1.05906				79	76	1.03947		392	140	2.8						129	117	1.10256		210	192	1.09375
	092622 WT ndr2 explants trip 50 epi.tif	WT ndr2 explants trip 50 epi.tif	270.271	243.698	1.10904			060822 MZoep tarA +trip 80%.tif	MZoep tarA +trip 80%.tif	249.669	243.475	1.02544				96	95	1.01053		354	136	2.60294						195	173	1.12717		213	202	1.05446
	092622 WT ndr2 explants trip 50 epi.tif	WT ndr2 explants trip 50 epi.tif	285.691	261.472	1.09263			060822 MZoep tarA +trip 80%.tif	MZoep tarA +trip 80%.tif	319.225	179.875	1.7747				77	72	1.06944		384	162	2.37037						166	147	1.12925				#DIV/0!
	092622 WT ndr2 explants trip 50 epi.tif	WT ndr2 explants trip 50 epi.tif	297.573	276.965	1.07441			060822 MZoep tarA +trip 80%.tif	MZoep tarA +trip 80%.tif	384.728	189.23	2.03312						#DIV/0!		261	119	2.19328						180	180	1				#DIV/0!
	092622 WT ndr2 explants trip 50 epi.tif	WT ndr2 explants trip 50 epi.tif	298.618	282.909	1.05553			060822 MZoep tarA +trip 80%.tif	MZoep tarA +trip 80%.tif	321.931	206.972	1.55543						#DIV/0!	20230925	124	77	1.61039						207	166	1.24699
	092622 WT ndr2 explants trip 50 epi.tif	WT ndr2 explants trip 50 epi.tif	300.972	296.842	1.01391			060822 MZoep tarA +trip 80%.tif	MZoep tarA +trip 80%.tif	483.764	189.716	2.54994						#DIV/0!		121	84	1.44048						178	159	1.1195
	092622 WT ndr2 explants trip 50 epi.tif	WT ndr2 explants trip 50 epi.tif	244.52	237.875	1.02793			060822 MZoep tarA +trip 80%.tif	MZoep tarA +trip 80%.tif	277.297	252.274	1.09919						#DIV/0!		162	79	2.05063						223	180	1.23889
	092622 WT ndr2 explants trip 50 epi.tif	WT ndr2 explants trip 50 epi.tif	257.387	250.81	1.02622			060822 MZoep tarA +trip 80%.tif	MZoep tarA +trip 80%.tif	409.862	204.054	2.0086						#DIV/0!		126	80	1.575						161	158	1.01899
	092622 WT ndr2 explants trip 50 epi.tif	WT ndr2 explants trip 50 epi.tif	274.043	255.583	1.07223			060822 MZoep tarA +trip 80%.tif	MZoep tarA +trip 80%.tif	286.837	217.319	1.31989						#DIV/0!		125	79	1.58228						147	138	1.06522
	092622 WT ndr2 explants trip 50 epi.tif	WT ndr2 explants trip 50 epi.tif	268.316	256.026	1.048			060822 MZoep tarA +trip 80%.tif	MZoep tarA +trip 80%.tif	395.52	166.184	2.38001						#DIV/0!		175	92	1.90217						188	187	1.00535
	092622 WT ndr2 explants trip 50 epi.tif	WT ndr2 explants trip 50 epi.tif	227.404	210.758	1.07898			060822 MZoep tarA +trip 80%.tif	MZoep tarA +trip 80%.tif	261.256	259.651	1.00618						#DIV/0!		116	85	1.36471						166	159	1.04403
	092622 WT ndr2 explants trip 50 epi.tif	WT ndr2 explants trip 50 epi.tif	243.058	229.172	1.06059			060822 MZoep tarA +trip 80%.tif	MZoep tarA +trip 80%.tif	242.504	238.262	1.0178						#DIV/0!		162	70	2.31429						193	125	1.544
	092622 WT ndr2 explants trip 50 epi.tif	WT ndr2 explants trip 50 epi.tif	227.321	211.194	1.07636			060822 MZoep tarA +trip 80%.tif	MZoep tarA +trip 80%.tif	320.87	281.789	1.13869						#DIV/0!		147	77	1.90909						212	140	1.51429
	092622 WT ndr2 explants trip 70 epi_2.tif	WT ndr2 explants trip 70 epi_2.tif	411.165	246.529	1.66782			060822 MZoep tarA +trip 80%.tif	MZoep tarA +trip 80%.tif	427.176	167.739	2.54667								116	88	1.31818						157	152	1.03289
	092622 WT ndr2 explants trip 70 epi_2.tif	WT ndr2 explants trip 70 epi_2.tif	286.648	275.049	1.04217			060822 MZoep tarA +trip 80%.tif	MZoep tarA +trip 80%.tif	409.501	168.651	2.4281								191	93	2.05376						177	157	1.12739
	092622 WT ndr2 explants trip 70 epi_2.tif	WT ndr2 explants trip 70 epi_2.tif	402.522	169.976	2.36811			060822 MZoep tarA +trip 80%.tif	MZoep tarA +trip 80%.tif	239.773	217.764	1.10107								124	80	1.55						181	117	1.54701
	092622 WT ndr2 explants trip 70 epi_2.tif	WT ndr2 explants trip 70 epi_2.tif	309.265	269.369	1.14811			060822 MZoep tarA +trip 80%.tif	MZoep tarA +trip 80%.tif	315.871	223.71	1.41197								114	109	1.04587						203	189	1.07407
	092622 WT ndr2 explants trip 70 epi_2.tif	WT ndr2 explants trip 70 epi_2.tif	324.316	248.968	1.30264			060822 MZoep tarA +trip 80%.tif	MZoep tarA +trip 80%.tif	433.694	124.437	3.48525								112	74	1.51351						124	120	1.03333
	092622 WT ndr2 explants trip 70 epi_2.tif	WT ndr2 explants trip 70 epi_2.tif	327.799	221.259	1.48152			060822 MZoep tarA +trip 80%.tif	MZoep tarA +trip 80%.tif	408.588	200.083	2.04209								130	79	1.64557						168	156	1.07692
	092622 WT ndr2 explants trip 70 epi_2.tif	WT ndr2 explants trip 70 epi_2.tif	369.049	283.659	1.30103			060822 MZoep tarA +trip 80%.tif	MZoep tarA +trip 80%.tif	312.462	249.489	1.25241							20230927	133	76	1.75						133	122	1.09016
	092622 WT ndr2 explants trip 70 epi_2.tif	WT ndr2 explants trip 70 epi_2.tif	357.529	191.844	1.86364			060822 MZoep tarA +trip 80%.tif	MZoep tarA +trip 80%.tif	335.942	243.785	1.37803								81	57	1.42105						311	127	2.44882
	092622 WT ndr2 explants trip 70 epi_2.tif	WT ndr2 explants trip 70 epi_2.tif	354.006	135.148	2.6194			060822 MZoep tarA +trip 80%.tif	MZoep tarA +trip 80%.tif	371.858	228.811	1.62518								112	69	1.62319						157	147	1.06803
	092622 WT ndr2 explants trip 70 epi_2.tif	WT ndr2 explants trip 70 epi_2.tif	452.529	223.414	2.02552			060822 MZoep tarA +trip 80%.tif	MZoep tarA +trip 80%.tif	376.665	202.078	1.86396								118	59	2						176	173	1.01734
	092622 WT ndr2 explants trip 70 epi_2.tif	WT ndr2 explants trip 70 epi_2.tif	411.346	210.937	1.95009			060822 MZoep tarA +trip 80%.tif	MZoep tarA +trip 80%.tif	528.02	177.369	2.97696								124	70	1.77143						193	171	1.12865
	092622 WT ndr2 explants trip 70 epi_2.tif	WT ndr2 explants trip 70 epi_2.tif	286.812	192.972	1.48629			060822 MZoep tarA +trip 80%.tif	MZoep tarA +trip 80%.tif	247.361	235.672	1.0496								100	62	1.6129								#DIV/0!
	090922 WT ndr2 explants trip 70 epi.tif	WT ndr2 explants trip 70 epi.tif	316.508	224.331	1.4109			060822 MZoep tarA +trip 80%.tif	MZoep tarA +trip 80%.tif	441.156	143.237	3.0799								68	55	1.23636								#DIV/0!
	090922 WT ndr2 explants trip 70 epi.tif	WT ndr2 explants trip 70 epi.tif	326.876	201.306	1.62378			060822 MZoep tarA +trip 80%.tif	MZoep tarA +trip 80%.tif	244.52	237.11	1.03125								83	56	1.48214								#DIV/0!
	090922 WT ndr2 explants trip 70 epi.tif	WT ndr2 explants trip 70 epi.tif	250.32	233.821	1.07056			060822 MZoep tarA +trip 80%.tif	MZoep tarA +trip 80%.tif	257.543	247.198	1.04185								67	53	1.26415								#DIV/0!
	090922 WT ndr2 explants trip 70 epi.tif	WT ndr2 explants trip 70 epi.tif	356.187	205.116	1.73651			060822 MZoep tarA +trip 80%.tif	MZoep tarA +trip 80%.tif	315.409	261.22	1.20745								69	56	1.23214
	090922 WT ndr2 explants trip 70 epi.tif	WT ndr2 explants trip 70 epi.tif	260.885	232.038	1.12432			060822 MZoep tarA +trip 80%.tif	MZoep tarA +trip 80%.tif	287.33	278.96	1.03								65	56	1.16071
	090922 WT ndr2 explants trip 70 epi.tif	WT ndr2 explants trip 70 epi.tif	293.266	256.026	1.14545			060822 MZoep tarA +trip 80%.tif	MZoep tarA +trip 80%.tif	291.959	260.894	1.11907								171	63	2.71429
	090922 WT ndr2 explants trip 70 epi.tif	WT ndr2 explants trip 70 epi.tif	369.05	176.462	2.09139			060822 MZoep tarA +trip shield.tif	MZoep tarA +trip shield.tif	336.862	243.988	1.38065								86	72	1.19444
	090922 WT ndr2 explants trip 70 epi.tif	WT ndr2 explants trip 70 epi.tif	243.359	215.114	1.1313			060822 MZoep tarA +trip shield.tif	MZoep tarA +trip shield.tif	308.623	275.401	1.12063								126	63	2
	090922 WT ndr2 explants trip 70 epi.tif	WT ndr2 explants trip 70 epi.tif	295.399	196.319	1.50469			060822 MZoep tarA +trip shield.tif	MZoep tarA +trip shield.tif	275.461	249.044	1.10607								120	62	1.93548
	090922 WT ndr2 explants trip 70 epi.tif	WT ndr2 explants trip 70 epi.tif	340.153	205.897	1.65205			060822 MZoep tarA +trip shield.tif	MZoep tarA +trip shield.tif	270.48	254.964	1.06086								155	62	2.5
	090922 WT ndr2 explants trip 70 epi.tif	WT ndr2 explants trip 70 epi.tif	270.716	252.162	1.07358			060822 MZoep tarA +trip shield.tif	MZoep tarA +trip shield.tif	286.812	265.112	1.08185								133	60	2.21667
	090922 WT ndr2 explants trip 70 epi.tif	WT ndr2 explants trip 70 epi.tif	228.997	218.23	1.04934			060822 MZoep tarA +trip shield.tif	MZoep tarA +trip shield.tif	307.865	259.297	1.18731										#DIV/0!
	090922 WT ndr2 explants trip 70 epi.tif	WT ndr2 explants trip 70 epi.tif	388.195	188.98	2.05416			060822 MZoep tarA +trip shield.tif	MZoep tarA +trip shield.tif	252.04	217.547	1.15855										#DIV/0!
	090922 WT ndr2 explants trip 70 epi.tif	WT ndr2 explants trip 70 epi.tif	259.906	254.287	1.0221			060822 MZoep tarA +trip shield.tif	MZoep tarA +trip shield.tif	280.286	271.63	1.03187										#DIV/0!
	090922 WT ndr2 explants trip 70 epi.tif	WT ndr2 explants trip 70 epi.tif	270.166	205.69	1.31346			060822 MZoep tarA +trip shield.tif	MZoep tarA +trip shield.tif	291.441	282.868	1.03031										#DIV/0!
	090922 WT ndr2 explants trip 70 epi.tif	WT ndr2 explants trip 70 epi.tif	324.207	218.251	1.48548			060822 MZoep tarA +trip shield.tif	MZoep tarA +trip shield.tif	481.216	165.643	2.90514										#DIV/0!
	090922 WT ndr2 explants trip 70 epi.tif	WT ndr2 explants trip 70 epi.tif	399.043	171.909	2.32125			060822 MZoep tarA +trip shield.tif	MZoep tarA +trip shield.tif	288.903	251.064	1.15071										#DIV/0!
	090922 WT ndr2 explants trip 70 epi.tif	WT ndr2 explants trip 70 epi.tif	269.851	254.055	1.06218			060822 MZoep tarA +trip shield.tif	MZoep tarA +trip shield.tif	267.92	248.304	1.079										#DIV/0!
	090922 WT ndr2 explants trip 70 epi.tif	WT ndr2 explants trip 70 epi.tif	282.993	272.02	1.04034			060822 MZoep tarA +trip shield.tif	MZoep tarA +trip shield.tif	353.679	188.38	1.87748										#DIV/0!
	090922 WT ndr2 explants trip 70 epi.tif	WT ndr2 explants trip 70 epi.tif	283.792	265.486	1.06895			060822 MZoep tarA +trip shield.tif	MZoep tarA +trip shield.tif	252.685	240.392	1.05114										#DIV/0!
	090922 WT ndr2 explants trip 70 epi.tif	WT ndr2 explants trip 70 epi.tif	349.172	200.672	1.74001			060822 MZoep tarA +trip shield.tif	MZoep tarA +trip shield.tif	330.238	234.023	1.41113										#DIV/0!
	090922 WT ndr2 explants trip 70 epi.tif	WT ndr2 explants trip 70 epi.tif	255.546	245.368	1.04148			060822 MZoep tarA +trip shield.tif	MZoep tarA +trip shield.tif	485.737	213.694	2.27305										#DIV/0!
	092622 WT ndr2 explants trip 70 epi.tif	WT ndr2 explants trip 70 epi.tif	591.221	129.238	4.57467			060822 MZoep tarA +trip shield.tif	MZoep tarA +trip shield.tif	277.195	259.033	1.07011										#DIV/0!
	092622 WT ndr2 explants trip 70 epi.tif	WT ndr2 explants trip 70 epi.tif	531.913	138.41	3.84302			060822 MZoep tarA +trip shield.tif	MZoep tarA +trip shield.tif	435.131	210.489	2.06724										#DIV/0!
	092622 WT ndr2 explants trip 70 epi.tif	WT ndr2 explants trip 70 epi.tif	504.74	164.456	3.06915			060822 MZoep tarA +trip shield.tif	MZoep tarA +trip shield.tif	431.089	198.911	2.16725										#DIV/0!
	092622 WT ndr2 explants trip 70 epi.tif	WT ndr2 explants trip 70 epi.tif	580.267	175.98	3.29735			060822 MZoep tarA +trip shield.tif	MZoep tarA +trip shield.tif	285.724	268.193	1.06537										#DIV/0!
	092622 WT ndr2 explants trip 70 epi.tif	WT ndr2 explants trip 70 epi.tif	544.612	136.123	4.00088			060822 MZoep tarA +trip shield.tif	MZoep tarA +trip shield.tif	328.547	234.517	1.40095										#DIV/0!
	092622 WT ndr2 explants trip 70 epi.tif	WT ndr2 explants trip 70 epi.tif	736.304	118.57	6.20987			060822 MZoep tarA +trip shield.tif	MZoep tarA +trip shield.tif	252.04	238.182	1.05818										#DIV/0!
	092622 WT ndr2 explants trip 70 epi.tif	WT ndr2 explants trip 70 epi.tif	584.238	152.109	3.84092			060822 MZoep tarA +trip shield.tif	MZoep tarA +trip shield.tif	278.249	259.906	1.07058										#DIV/0!
	092622 WT ndr2 explants trip 70 epi.tif	WT ndr2 explants trip 70 epi.tif	717.442	172.58	4.15716			060822 MZoep tarA +trip shield.tif	MZoep tarA +trip shield.tif	241.841	221.163	1.0935										#DIV/0!
	092622 WT ndr2 explants trip 70 epi.tif	WT ndr2 explants trip 70 epi.tif	493.804	159.916	3.0879			060822 MZoep tarA +trip shield.tif	MZoep tarA +trip shield.tif	391.585	225.967	1.73293
	092622 WT ndr2 explants trip 70 epi.tif	WT ndr2 explants trip 70 epi.tif	583.731	142.079	4.1085			060822 MZoep tarA +trip shield.tif	MZoep tarA +trip shield.tif	324.331	291.959	1.11088
	092622 WT ndr2 explants trip 70 epi.tif	WT ndr2 explants trip 70 epi.tif	686.845	142.973	4.80402			060822 MZoep tarA +trip shield.tif	MZoep tarA +trip shield.tif	323.223	306.551	1.05439
	092622 WT ndr2 explants trip 70 epi.tif	WT ndr2 explants trip 70 epi.tif	533.41	140.492	3.79673			060822 MZoep tarA +trip shield.tif	MZoep tarA +trip shield.tif	264.417	262.472	1.00741
	092622 WT ndr2 explants trip 70 epi.tif	WT ndr2 explants trip 70 epi.tif	583.882	189.03	3.08883			060822 MZoep tarA +trip shield.tif	MZoep tarA +trip shield.tif	277.382	271.656	1.02108
	092622 WT ndr2 explants trip 70 epi.tif	WT ndr2 explants trip 70 epi.tif	510.236	176.328	2.89368			060822 MZoep tarA +trip shield.tif	MZoep tarA +trip shield.tif	258.704	252.377	1.02507
	092622 WT ndr2 explants trip 70 epi.tif	WT ndr2 explants trip 70 epi.tif	645.286	144.452	4.46713			052722 MZoep tarA explants +trip 50%.tiff	MZoep tarA explants +trip 50%.tiff	241.67	214.889	1.12463
	092622 WT ndr2 explants trip 70 epi.tif	WT ndr2 explants trip 70 epi.tif	560.79	124.513	4.50387			052722 MZoep tarA explants +trip 50%.tiff	MZoep tarA explants +trip 50%.tiff	333.839	285.713	1.16844
	092622 WT ndr2 explants trip 70 epi.tif	WT ndr2 explants trip 70 epi.tif	633.108	128.854	4.91337			052722 MZoep tarA explants +trip 50%.tiff	MZoep tarA explants +trip 50%.tiff	283.162	257.21	1.1009
	092622 WT ndr2 explants trip 70 epi.tif	WT ndr2 explants trip 70 epi.tif	621.958	161.443	3.85249			052722 MZoep tarA explants +trip 50%.tiff	MZoep tarA explants +trip 50%.tiff	293.974	256.889	1.14436
	092622 WT ndr2 explants trip 70 epi.tif	WT ndr2 explants trip 70 epi.tif	529.775	167.852	3.1562			052722 MZoep tarA explants +trip 50%.tiff	MZoep tarA explants +trip 50%.tiff	300.42	285.822	1.05107
	092622 WT ndr2 explants trip 70 epi.tif	WT ndr2 explants trip 70 epi.tif	466.908	190.039	2.45691			052722 MZoep tarA explants +trip 50%.tiff	MZoep tarA explants +trip 50%.tiff	295.276	257.671	1.14594
	092622 WT ndr2 explants trip 70 epi.tif	WT ndr2 explants trip 70 epi.tif	463.548	164.27	2.82187			052722 MZoep tarA explants +trip 50%.tiff	MZoep tarA explants +trip 50%.tiff	289.644	275.393	1.05175
	092622 WT ndr2 explants trip 70 epi.tif	WT ndr2 explants trip 70 epi.tif	480.239	122.448	3.92198			052722 MZoep tarA explants +trip 50%.tiff	MZoep tarA explants +trip 50%.tiff	306.19	305.466	1.00237
	092622 WT ndr2 explants trip 80 epi_2.tif	WT ndr2 explants trip 80 epi_2.tif	390.251	180.744	2.15914			052722 MZoep tarA explants +trip 50%.tiff	MZoep tarA explants +trip 50%.tiff	312.119	293.894	1.06201
	092622 WT ndr2 explants trip 80 epi_2.tif	WT ndr2 explants trip 80 epi_2.tif	471.457	175.456	2.68704			052722 MZoep tarA explants +trip 50%.tiff	MZoep tarA explants +trip 50%.tiff	259.096	245.728	1.0544
	092622 WT ndr2 explants trip 80 epi_2.tif	WT ndr2 explants trip 80 epi_2.tif	330.445	151.86	2.17598			052722 MZoep tarA explants +trip 50%.tiff	MZoep tarA explants +trip 50%.tiff	230.584	215.932	1.06785
	092622 WT ndr2 explants trip 80 epi_2.tif	WT ndr2 explants trip 80 epi_2.tif	283.792	236.122	1.20189			052722 MZoep tarA explants +trip 50%.tiff	MZoep tarA explants +trip 50%.tiff	310.521	278.888	1.11343
	092622 WT ndr2 explants trip 80 epi_2.tif	WT ndr2 explants trip 80 epi_2.tif	435.989	207.95	2.0966			052722 MZoep tarA explants +trip 50%.tiff	MZoep tarA explants +trip 50%.tiff	270.345	259.895	1.04021
	092622 WT ndr2 explants trip 80 epi_2.tif	WT ndr2 explants trip 80 epi_2.tif	322.653	241.333	1.33696			052722 MZoep tarA explants +trip 50%.tiff	MZoep tarA explants +trip 50%.tiff	284.903	253.785	1.12262
	092622 WT ndr2 explants trip 80 epi_2.tif	WT ndr2 explants trip 80 epi_2.tif	341.851	153.96	2.22039			052722 MZoep tarA explants +trip 50%.tiff	MZoep tarA explants +trip 50%.tiff	257.889	245.544	1.05028
	092622 WT ndr2 explants trip 80 epi_2.tif	WT ndr2 explants trip 80 epi_2.tif	422.924	196.475	2.15256			052722 MZoep tarA explants +trip 50%.tiff	MZoep tarA explants +trip 50%.tiff	255.146	227.663	1.12072
	092622 WT ndr2 explants trip 80 epi_2.tif	WT ndr2 explants trip 80 epi_2.tif	355.835	190.473	1.86817			052722 MZoep tarA explants +trip 50%.tiff	MZoep tarA explants +trip 50%.tiff	278.843	268.114	1.04002
	092622 WT ndr2 explants trip 80 epi_2.tif	WT ndr2 explants trip 80 epi_2.tif	288.985	282.04	1.02462			052722 MZoep tarA explants +trip 50%.tiff	MZoep tarA explants +trip 50%.tiff	320.138	298.084	1.07399
	092622 WT ndr2 explants trip 80 epi_2.tif	WT ndr2 explants trip 80 epi_2.tif	256.974	252.498	1.01773			052722 MZoep tarA explants +trip 50%.tiff	MZoep tarA explants +trip 50%.tiff	217.315	213.396	1.01836
	090922 WT ndr2 explants trip 80 epi.tif	WT ndr2 explants trip 80 epi.tif	385.481	200.472	1.92287			052722 MZoep tarA explants +trip 50%.tiff	MZoep tarA explants +trip 50%.tiff	273.369	268.602	1.01775
	090922 WT ndr2 explants trip 80 epi.tif	WT ndr2 explants trip 80 epi.tif	293.933	254.917	1.15305			052722 MZoep tarA explants +trip 50%.tiff	MZoep tarA explants +trip 50%.tiff	294.17	282.329	1.04194
	090922 WT ndr2 explants trip 80 epi.tif	WT ndr2 explants trip 80 epi.tif	301.533	230.783	1.30657			052722 MZoep tarA explants +trip 50%.tiff	MZoep tarA explants +trip 50%.tiff	303.036	287.671	1.05341
	090922 WT ndr2 explants trip 80 epi.tif	WT ndr2 explants trip 80 epi.tif	251.937	229.337	1.09854			052722 MZoep tarA explants +trip 50%.tiff	MZoep tarA explants +trip 50%.tiff	282.881	265.418	1.06579
	090922 WT ndr2 explants trip 80 epi.tif	WT ndr2 explants trip 80 epi.tif	357.5	176.261	2.02824			052722 MZoep tarA explants +trip 50%.tiff	MZoep tarA explants +trip 50%.tiff	272.065	261.803	1.0392
	090922 WT ndr2 explants trip 80 epi.tif	WT ndr2 explants trip 80 epi.tif	347.057	164.227	2.11328			052722 MZoep tarA explants +trip 50%.tiff	MZoep tarA explants +trip 50%.tiff	272.088	258.076	1.05429
	090922 WT ndr2 explants trip 80 epi.tif	WT ndr2 explants trip 80 epi.tif	415.457	193.278	2.14953			052722 MZoep tarA explants +trip 50%.tiff	MZoep tarA explants +trip 50%.tiff	259.138	238.662	1.08579
	090922 WT ndr2 explants trip 80 epi.tif	WT ndr2 explants trip 80 epi.tif	252.265	226.603	1.11325			052722 MZoep tarA explants +trip 50%.tiff	MZoep tarA explants +trip 50%.tiff	311.594	299.843	1.03919
	090922 WT ndr2 explants trip 80 epi.tif	WT ndr2 explants trip 80 epi.tif	220.297	199.374	1.10494			052722 MZoep tarA explants +trip 50%.tiff	MZoep tarA explants +trip 50%.tiff	273.66	256.852	1.06544
	090922 WT ndr2 explants trip 80 epi.tif	WT ndr2 explants trip 80 epi.tif	277.161	232.241	1.19342			052722 MZoep tarA explants +trip 50%.tiff	MZoep tarA explants +trip 50%.tiff	298.571	294.928	1.01235
	090922 WT ndr2 explants trip 80 epi.tif	WT ndr2 explants trip 80 epi.tif	233.134	215.443	1.08211			052722 MZoep tarA explants +trip 50%.tiff	MZoep tarA explants +trip 50%.tiff	311.879	310.39	1.0048
	090922 WT ndr2 explants trip 80 epi.tif	WT ndr2 explants trip 80 epi.tif	313.066	252.573	1.23951			052722 MZoep tarA explants +trip 50%.tiff	MZoep tarA explants +trip 50%.tiff	257.525	250.406	1.02843
	090922 WT ndr2 explants trip 80 epi.tif	WT ndr2 explants trip 80 epi.tif	283.368	225.653	1.25577			052722 MZoep tarA explants +trip 50%.tiff	MZoep tarA explants +trip 50%.tiff	273.751	273.751	1
	090922 WT ndr2 explants trip 80 epi.tif	WT ndr2 explants trip 80 epi.tif	254.945	232.241	1.09776			052722 MZoep tarA explants +trip 50%.tiff	MZoep tarA explants +trip 50%.tiff	279.949	268.602	1.04224
	090922 WT ndr2 explants trip 80 epi.tif	WT ndr2 explants trip 80 epi.tif	237.458	233.66	1.01625			052722 MZoep tarA explants +trip 50%.tiff	MZoep tarA explants +trip 50%.tiff	252.954	247.398	1.02246
	090922 WT ndr2 explants trip 80 epi.tif	WT ndr2 explants trip 80 epi.tif	266.79	261.201	1.0214			052722 MZoep tarA explants +trip 50%.tiff	MZoep tarA explants +trip 50%.tiff	265.736	239.92	1.1076
	090922 WT ndr2 explants trip 80 epi.tif	WT ndr2 explants trip 80 epi.tif	249.725	241.968	1.03206			052722 MZoep tarA explants +trip 50%.tiff	MZoep tarA explants +trip 50%.tiff	300.274	284.482	1.05551
	090922 WT ndr2 explants trip 80 epi.tif	WT ndr2 explants trip 80 epi.tif	239.605	239.3	1.00127			052722 MZoep tarA explants +trip 50%.tiff	MZoep tarA explants +trip 50%.tiff	281.422	266.345	1.05661
	090922 WT ndr2 explants trip 80 epi.tif	WT ndr2 explants trip 80 epi.tif	265.646	240.382	1.1051			052722 MZoep tarA explants +trip 50%.tiff	MZoep tarA explants +trip 50%.tiff	328.981	315.534	1.04262
	090922 WT ndr2 explants trip 80 epi.tif	WT ndr2 explants trip 80 epi.tif	241.724	230.814	1.04727			052722 MZoep tarA explants +trip 50%.tiff	MZoep tarA explants +trip 50%.tiff	274.513	254.822	1.07727
	090922 WT ndr2 explants trip 80 epi.tif	WT ndr2 explants trip 80 epi.tif	280.454	221.93	1.2637			052722 MZoep tarA explants +trip 50%.tiff	MZoep tarA explants +trip 50%.tiff	303.93	290.284	1.04701
	090922 WT ndr2 explants trip 80 epi.tif	WT ndr2 explants trip 80 epi.tif	245.973	226.843	1.08433			052722 MZoep tarA explants +trip 70%.tiff	MZoep tarA explants +trip 70%.tiff	490.727	202.396	2.42459
	092622 WT ndr2 explants trip 80 epi.tif	WT ndr2 explants trip 80 epi.tif	661.358	146.077	4.52746			052722 MZoep tarA explants +trip 70%.tiff	MZoep tarA explants +trip 70%.tiff	414.99	212.223	1.95544
	092622 WT ndr2 explants trip 80 epi.tif	WT ndr2 explants trip 80 epi.tif	487.199	162.884	2.99108			052722 MZoep tarA explants +trip 70%.tiff	MZoep tarA explants +trip 70%.tiff	362.719	202.665	1.78975
	092622 WT ndr2 explants trip 80 epi.tif	WT ndr2 explants trip 80 epi.tif	421.38	172.32	2.44533			052722 MZoep tarA explants +trip 70%.tiff	MZoep tarA explants +trip 70%.tiff	337.478	263.839	1.27911
	092622 WT ndr2 explants trip 80 epi.tif	WT ndr2 explants trip 80 epi.tif	687.403	115.892	5.93141			052722 MZoep tarA explants +trip 70%.tiff	MZoep tarA explants +trip 70%.tiff	363.626	238.95	1.52177
	092622 WT ndr2 explants trip 80 epi.tif	WT ndr2 explants trip 80 epi.tif	439.293	160.387	2.73896			052722 MZoep tarA explants +trip 70%.tiff	MZoep tarA explants +trip 70%.tiff	409.959	202.481	2.02468
	092622 WT ndr2 explants trip 80 epi.tif	WT ndr2 explants trip 80 epi.tif	479.632	179.604	2.6705			052722 MZoep tarA explants +trip 70%.tiff	MZoep tarA explants +trip 70%.tiff	238.401	236.35	1.00868
	092622 WT ndr2 explants trip 80 epi.tif	WT ndr2 explants trip 80 epi.tif	563.237	126.319	4.45885			052722 MZoep tarA explants +trip 70%.tiff	MZoep tarA explants +trip 70%.tiff	311.694	272.065	1.14566
	092622 WT ndr2 explants trip 80 epi.tif	WT ndr2 explants trip 80 epi.tif	439.009	138.308	3.17414			052722 MZoep tarA explants +trip 70%.tiff	MZoep tarA explants +trip 70%.tiff	429.346	223.884	1.91772
	092622 WT ndr2 explants trip 80 epi.tif	WT ndr2 explants trip 80 epi.tif	603.204	151.86	3.97211			052722 MZoep tarA explants +trip 70%.tiff	MZoep tarA explants +trip 70%.tiff	261.006	220.224	1.18518
	092622 WT ndr2 explants trip 80 epi.tif	WT ndr2 explants trip 80 epi.tif	541.666	130.835	4.14007			052722 MZoep tarA explants +trip 70%.tiff	MZoep tarA explants +trip 70%.tiff	423.836	245.162	1.7288
	092622 WT ndr2 explants trip 80 epi.tif	WT ndr2 explants trip 80 epi.tif	520.732	142.957	3.64258			052722 MZoep tarA explants +trip 70%.tiff	MZoep tarA explants +trip 70%.tiff	254.43	221.552	1.1484
	092622 WT ndr2 explants trip 80 epi.tif	WT ndr2 explants trip 80 epi.tif	560.732	139.124	4.03045			052722 MZoep tarA explants +trip 70%.tiff	MZoep tarA explants +trip 70%.tiff	282.633	254.061	1.11246
	092622 WT ndr2 explants trip 80 epi.tif	WT ndr2 explants trip 80 epi.tif	326.384	197.339	1.65393			052722 MZoep tarA explants +trip 70%.tiff	MZoep tarA explants +trip 70%.tiff	276.111	264.783	1.04278
	092622 WT ndr2 explants trip 80 epi.tif	WT ndr2 explants trip 80 epi.tif	507.992	138.41	3.6702			052722 MZoep tarA explants +trip 70%.tiff	MZoep tarA explants +trip 70%.tiff	298.946	274.417	1.08939
	092622 WT ndr2 explants trip 80 epi.tif	WT ndr2 explants trip 80 epi.tif	554.312	152.295	3.63973			052722 MZoep tarA explants +trip 70%.tiff	MZoep tarA explants +trip 70%.tiff	322.502	293.974	1.09704
	092622 WT ndr2 explants trip 80 epi.tif	WT ndr2 explants trip 80 epi.tif	516.987	144.288	3.58302			052722 MZoep tarA explants +trip 70%.tiff	MZoep tarA explants +trip 70%.tiff	467.813	219.379	2.13244
	092622 WT ndr2 explants trip 80 epi.tif	WT ndr2 explants trip 80 epi.tif	454.809	162.957	2.79098			052722 MZoep tarA explants +trip 70%.tiff	MZoep tarA explants +trip 70%.tiff	430.612	218.753	1.96849
	092622 WT ndr2 explants trip 80 epi.tif	WT ndr2 explants trip 80 epi.tif	391.569	206.823	1.89326			052722 MZoep tarA explants +trip 70%.tiff	MZoep tarA explants +trip 70%.tiff	289.121	265.207	1.09017
	090922 WT ndr2 explants trip shield.tif	WT ndr2 explants trip shield.tif	286.878	247.694	1.1582			052722 MZoep tarA explants +trip 70%.tiff	MZoep tarA explants +trip 70%.tiff	327.722	228.948	1.43143
	090922 WT ndr2 explants trip shield.tif	WT ndr2 explants trip shield.tif	213.992	206.583	1.03586			052722 MZoep tarA explants +trip 70%.tiff	MZoep tarA explants +trip 70%.tiff	309.957	293.549	1.0559
	090922 WT ndr2 explants trip shield.tif	WT ndr2 explants trip shield.tif	277.612	265.619	1.04515			052722 MZoep tarA explants +trip 70%.tiff	MZoep tarA explants +trip 70%.tiff	309.186	293.342	1.05401
	090922 WT ndr2 explants trip shield.tif	WT ndr2 explants trip shield.tif	242.075	216.688	1.11716			052722 MZoep tarA explants +trip 70%.tiff	MZoep tarA explants +trip 70%.tiff	325.123	307.522	1.05723
	090922 WT ndr2 explants trip shield.tif	WT ndr2 explants trip shield.tif	238.262	229.172	1.03966			052722 MZoep tarA explants +trip 70%.tiff	MZoep tarA explants +trip 70%.tiff	339.303	221.1	1.53461
	090922 WT ndr2 explants trip shield.tif	WT ndr2 explants trip shield.tif	279.544	233.943	1.19492			052722 MZoep tarA explants +trip 70%.tiff	MZoep tarA explants +trip 70%.tiff	284.777	275.659	1.03308
	090922 WT ndr2 explants trip shield.tif	WT ndr2 explants trip shield.tif	278.325	232.526	1.19696			052722 MZoep tarA explants +trip 70%.tiff	MZoep tarA explants +trip 70%.tiff	342.101	249.676	1.37018
	090922 WT ndr2 explants trip shield.tif	WT ndr2 explants trip shield.tif	250.998	250.405	1.00237			052722 MZoep tarA explants +trip 70%.tiff	MZoep tarA explants +trip 70%.tiff	287.915	286.231	1.00588
	090922 WT ndr2 explants trip shield.tif	WT ndr2 explants trip shield.tif	264.943	247.132	1.07207			052722 MZoep tarA explants +trip 70%.tiff	MZoep tarA explants +trip 70%.tiff	243.432	232.705	1.0461
	090922 WT ndr2 explants trip shield.tif	WT ndr2 explants trip shield.tif	248.161	226.634	1.09499			052722 MZoep tarA explants +trip 70%.tiff	MZoep tarA explants +trip 70%.tiff	348.731	242.475	1.43821
	090922 WT ndr2 explants trip shield.tif	WT ndr2 explants trip shield.tif	262.499	226.843	1.15718			052722 MZoep tarA explants +trip 70%.tiff	MZoep tarA explants +trip 70%.tiff	266.111	255.458	1.0417
	090922 WT ndr2 explants trip shield.tif	WT ndr2 explants trip shield.tif	232.607	228.129	1.01963			052722 MZoep tarA explants +trip 70%.tiff	MZoep tarA explants +trip 70%.tiff	224.566	221.234	1.01506
	090922 WT ndr2 explants trip shield.tif	WT ndr2 explants trip shield.tif	239.802	233.134	1.0286			052722 MZoep tarA explants +trip 70%.tiff	MZoep tarA explants +trip 70%.tiff	304.32	304.111	1.00069
	090922 WT ndr2 explants trip shield.tif	WT ndr2 explants trip shield.tif	291.279	225.977	1.28898			052722 MZoep tarA explants +trip 80%.tiff	MZoep tarA explants +trip 80%.tiff	367.992	247.65	1.48594
	090922 WT ndr2 explants trip shield.tif	WT ndr2 explants trip shield.tif	315.042	278.876	1.12968			052722 MZoep tarA explants +trip 80%.tiff	MZoep tarA explants +trip 80%.tiff	445.96	220.705	2.02062
	090922 WT ndr2 explants trip shield.tif	WT ndr2 explants trip shield.tif	239.053	200.754	1.19078			052722 MZoep tarA explants +trip 80%.tiff	MZoep tarA explants +trip 80%.tiff	448.565	250.898	1.78784
	090922 WT ndr2 explants trip shield.tif	WT ndr2 explants trip shield.tif	264.551	238.143	1.11089			052722 MZoep tarA explants +trip 80%.tiff	MZoep tarA explants +trip 80%.tiff	263.839	210.666	1.2524
	090922 WT ndr2 explants trip shield.tif	WT ndr2 explants trip shield.tif	288.052	237	1.21541			052722 MZoep tarA explants +trip 80%.tiff	MZoep tarA explants +trip 80%.tiff	297.775	284.311	1.04736
	090922 WT ndr2 explants trip shield.tif	WT ndr2 explants trip shield.tif	243.32	203.684	1.1946			052722 MZoep tarA explants +trip 80%.tiff	MZoep tarA explants +trip 80%.tiff	344.686	261.063	1.32032
	090922 WT ndr2 explants trip shield.tif	WT ndr2 explants trip shield.tif	268.193	255.112	1.05128			052722 MZoep tarA explants +trip 80%.tiff	MZoep tarA explants +trip 80%.tiff	222.668	222.332	1.00151
	090922 WT ndr2 explants trip shield.tif	WT ndr2 explants trip shield.tif	219.492	208.947	1.05047			052722 MZoep tarA explants +trip 80%.tiff	MZoep tarA explants +trip 80%.tiff	254.595	233.06	1.0924
	090922 WT ndr2 explants trip shield.tif	WT ndr2 explants trip shield.tif	250.725	233.407	1.0742			052722 MZoep tarA explants +trip 80%.tiff	MZoep tarA explants +trip 80%.tiff	282.368	227.656	1.24033
	090922 WT ndr2 explants trip shield.tif	WT ndr2 explants trip shield.tif	230.353	218.586	1.05383			052722 MZoep tarA explants +trip 80%.tiff	MZoep tarA explants +trip 80%.tiff	501.643	197.528	2.5396
	090922 WT ndr2 explants trip shield.tif	WT ndr2 explants trip shield.tif	233.529	227.57	1.02619			052722 MZoep tarA explants +trip 80%.tiff	MZoep tarA explants +trip 80%.tiff	350.043	294.123	1.19012
	090922 WT ndr2 explants trip shield.tif	WT ndr2 explants trip shield.tif	207.871	203.173	1.02312			052722 MZoep tarA explants +trip 80%.tiff	MZoep tarA explants +trip 80%.tiff	375.096	225.882	1.66058
	092622 WT ndr2 explants trip shield.tif	WT ndr2 explants trip shield.tif	299.786	259.688	1.15441			052722 MZoep tarA explants +trip 80%.tiff	MZoep tarA explants +trip 80%.tiff	485.578	194.688	2.49413
	092622 WT ndr2 explants trip shield.tif	WT ndr2 explants trip shield.tif	485.96	201.071	2.41686			052722 MZoep tarA explants +trip 80%.tiff	MZoep tarA explants +trip 80%.tiff	397.484	210.666	1.8868
	092622 WT ndr2 explants trip shield.tif	WT ndr2 explants trip shield.tif	259.033	242.62	1.06765			052722 MZoep tarA explants +trip 80%.tiff	MZoep tarA explants +trip 80%.tiff	256.87	252.361	1.01787
	092622 WT ndr2 explants trip shield.tif	WT ndr2 explants trip shield.tif	366.14	233.943	1.56508			052722 MZoep tarA explants +trip 80%.tiff	MZoep tarA explants +trip 80%.tiff	532.159	185.472	2.86921
	092622 WT ndr2 explants trip shield.tif	WT ndr2 explants trip shield.tif	388.055	249.725	1.55393			052722 MZoep tarA explants +trip 80%.tiff	MZoep tarA explants +trip 80%.tiff	365.973	321.955	1.13672
	092622 WT ndr2 explants trip shield.tif	WT ndr2 explants trip shield.tif	236.92	223.203	1.06146			052722 MZoep tarA explants +trip 80%.tiff	MZoep tarA explants +trip 80%.tiff	323.28	240.245	1.34563
	092622 WT ndr2 explants trip shield.tif	WT ndr2 explants trip shield.tif	428.1	236.422	1.81075			052722 MZoep tarA explants +trip 80%.tiff	MZoep tarA explants +trip 80%.tiff	278.81	262.398	1.06255
	092622 WT ndr2 explants trip shield.tif	WT ndr2 explants trip shield.tif	387.269	283.043	1.36823			052722 MZoep tarA explants +trip 80%.tiff	MZoep tarA explants +trip 80%.tiff	354.696	245.442	1.44513
	092622 WT ndr2 explants trip shield.tif	WT ndr2 explants trip shield.tif	420.781	209.815	2.00549			052722 MZoep tarA explants +trip 80%.tiff	MZoep tarA explants +trip 80%.tiff	310.892	302.046	1.02929
	092622 WT ndr2 explants trip shield.tif	WT ndr2 explants trip shield.tif	308.149	252.498	1.2204			052722 MZoep tarA explants +trip 80%.tiff	MZoep tarA explants +trip 80%.tiff	321.383	281.2	1.1429
	092622 WT ndr2 explants trip shield.tif	WT ndr2 explants trip shield.tif	302.295	252.825	1.19567			052722 MZoep tarA explants +trip 80%.tiff	MZoep tarA explants +trip 80%.tiff	418.57	222.899	1.87785
	092622 WT ndr2 explants trip shield.tif	WT ndr2 explants trip shield.tif	342.972	266.223	1.28829			052722 MZoep tarA explants +trip 80%.tiff	MZoep tarA explants +trip 80%.tiff	266.299	246.457	1.08051
	092622 WT ndr2 explants trip shield.tif	WT ndr2 explants trip shield.tif	433.448	190.461	2.27578			052722 MZoep tarA explants +trip 80%.tiff	MZoep tarA explants +trip 80%.tiff	276.252	270.714	1.02046
	092622 WT ndr2 explants trip shield.tif	WT ndr2 explants trip shield.tif	277.101	238.262	1.16301			052722 MZoep tarA explants +trip 80%.tiff	MZoep tarA explants +trip 80%.tiff	328.706	281.422	1.16802
	092622 WT ndr2 explants trip shield.tif	WT ndr2 explants trip shield.tif	279.848	259.716	1.07752			052722 MZoep tarA explants +trip 80%.tiff	MZoep tarA explants +trip 80%.tiff	282.925	273.643	1.03392
	092622 WT ndr2 explants trip shield.tif	WT ndr2 explants trip shield.tif	273.336	229.984	1.1885			052722 MZoep tarA explants +trip 80%.tiff	MZoep tarA explants +trip 80%.tiff	250.724	250.02	1.00282
	092622 WT ndr2 explants trip shield.tif	WT ndr2 explants trip shield.tif	347.886	274.92	1.26541			052722 MZoep tarA explants +trip 80%.tiff	MZoep tarA explants +trip 80%.tiff	523.291	156.646	3.3406
	092622 WT ndr2 explants trip shield.tif	WT ndr2 explants trip shield.tif	317.252	244.017	1.30012			052722 MZoep tarA explants +trip 80%.tiff	MZoep tarA explants +trip 80%.tiff	414.69	274.667	1.50979
	092622 WT ndr2 explants trip shield.tif	WT ndr2 explants trip shield.tif	274.456	259.06	1.05943			052722 MZoep tarA explants +trip 80%.tiff	MZoep tarA explants +trip 80%.tiff	315.519	223.884	1.4093
	092622 WT ndr2 explants trip shield.tif	WT ndr2 explants trip shield.tif	346.451	270.48	1.28087			052722 MZoep tarA explants +trip 80%.tiff	MZoep tarA explants +trip 80%.tiff	368.226	276.473	1.33187
	092622 WT ndr2 explants trip shield.tif	WT ndr2 explants trip shield.tif	324.789	263.63	1.23199			052722 MZoep tarA explants +trip 80%.tiff	MZoep tarA explants +trip 80%.tiff	365.957	182.239	2.00812
	092622 WT ndr2 explants trip shield.tif	WT ndr2 explants trip shield.tif	247.78	223.033	1.11096			052722 MZoep tarA explants +trip 80%.tiff	MZoep tarA explants +trip 80%.tiff	327.317	260.519	1.2564
	092622 WT ndr2 explants trip shield.tif	WT ndr2 explants trip shield.tif	280.547	265.219	1.05779			052722 MZoep tarA explants +trip 80%.tiff	MZoep tarA explants +trip 80%.tiff	290.29	247.31	1.17379
	092622 WT ndr2 explants trip shield.tif	WT ndr2 explants trip shield.tif	507.338	193.717	2.61896			052722 MZoep tarA explants +trip 80%.tiff	MZoep tarA explants +trip 80%.tiff	307.608	207.39	1.48323
	092622 WT ndr2 explants trip shield.tif	WT ndr2 explants trip shield.tif	355.497	209.815	1.69434			052722 MZoep tarA explants +trip 80%.tiff	MZoep tarA explants +trip 80%.tiff	252.213	230.598	1.09373
	092622 WT ndr2 explants trip shield.tif	WT ndr2 explants trip shield.tif	314.082	219.223	1.43271			052722 MZoep tarA explants +trip shield.tiff	MZoep tarA explants +trip shield.tiff	338.267	308.803	1.09541
	092622 WT ndr2 explants trip shield.tif	WT ndr2 explants trip shield.tif	313.962	276.154	1.13691			052722 MZoep tarA explants +trip shield.tiff	MZoep tarA explants +trip shield.tiff	297.775	247.442	1.20341
	092622 WT ndr2 explants trip shield.tif	WT ndr2 explants trip shield.tif	274.043	249.877	1.09671			052722 MZoep tarA explants +trip shield.tiff	MZoep tarA explants +trip shield.tiff	251.909	217.401	1.15873
	092622 WT ndr2 explants trip shield.tif	WT ndr2 explants trip shield.tif	292	269.851	1.08208			052722 MZoep tarA explants +trip shield.tiff	MZoep tarA explants +trip shield.tiff	269.298	264.889	1.01664
	092622 WT ndr2 explants trip shield.tif	WT ndr2 explants trip shield.tif	271.812	271.734	1.00029			052722 MZoep tarA explants +trip shield.tiff	MZoep tarA explants +trip shield.tiff	323.487	301.006	1.07469
	092622 WT ndr2 explants trip shield.tif	WT ndr2 explants trip shield.tif	327.33	226.343	1.44617			052722 MZoep tarA explants +trip shield.tiff	MZoep tarA explants +trip shield.tiff	324.945	254.264	1.27798
	092622 WT ndr2 explants trip shield.tif	WT ndr2 explants trip shield.tif	442.928	197.661	2.24085			052722 MZoep tarA explants +trip shield.tiff	MZoep tarA explants +trip shield.tiff	329.976	259.258	1.27277
	092622 WT ndr2 explants trip shield.tif	WT ndr2 explants trip shield.tif	311.19	260.812	1.19316			052722 MZoep tarA explants +trip shield.tiff	MZoep tarA explants +trip shield.tiff	294.319	285.516	1.03083
	092622 WT ndr2 explants trip shield.tif	WT ndr2 explants trip shield.tif	372.05	252.274	1.47479			052722 MZoep tarA explants +trip shield.tiff	MZoep tarA explants +trip shield.tiff	300.014	282.02	1.0638
	092622 WT ndr2 explants trip shield.tif	WT ndr2 explants trip shield.tif	285.029	264.274	1.07854			052722 MZoep tarA explants +trip shield.tiff	MZoep tarA explants +trip shield.tiff	290.069	290.031	1.00013
	082222 WT uninj 12 hpf.tif	WT uninj 12 hpf.tif	272.116	240.038	1.13364			052722 MZoep tarA explants +trip shield.tiff	MZoep tarA explants +trip shield.tiff	256.317	247.915	1.03389
	082222 WT uninj 12 hpf.tif	WT uninj 12 hpf.tif	243.504	221.621	1.09874			052722 MZoep tarA explants +trip shield.tiff	MZoep tarA explants +trip shield.tiff	267.141	245.544	1.08796
	082222 WT uninj 12 hpf.tif	WT uninj 12 hpf.tif	225.653	212.042	1.06419			052722 MZoep tarA explants +trip shield.tiff	MZoep tarA explants +trip shield.tiff	285.166	277.992	1.02581
	082222 WT uninj 12 hpf.tif	WT uninj 12 hpf.tif	282.024	251.965	1.1193			052722 MZoep tarA explants +trip shield.tiff	MZoep tarA explants +trip shield.tiff	313.481	312.958	1.00167
	082222 WT uninj 12 hpf.tif	WT uninj 12 hpf.tif	246.826	227.715	1.08393			052722 MZoep tarA explants +trip shield.tiff	MZoep tarA explants +trip shield.tiff	297.314	267.877	1.10989
	082222 WT uninj 12 hpf.tif	WT uninj 12 hpf.tif	287.306	279.772	1.02693			052722 MZoep tarA explants +trip shield.tiff	MZoep tarA explants +trip shield.tiff	259.21	241.321	1.07413
	082222 WT uninj 12 hpf.tif	WT uninj 12 hpf.tif	250.81	232.119	1.08052			052722 MZoep tarA explants +trip shield.tiff	MZoep tarA explants +trip shield.tiff	284.575	260.057	1.09428
	082222 WT uninj 12 hpf.tif	WT uninj 12 hpf.tif	235.221	226.071	1.04047			052722 MZoep tarA explants +trip shield.tiff	MZoep tarA explants +trip shield.tiff	281.305	271.376	1.03659
	082222 WT uninj 12 hpf.tif	WT uninj 12 hpf.tif	269.115	260.45	1.03327			052722 MZoep tarA explants +trip shield.tiff	MZoep tarA explants +trip shield.tiff	267.951	245.671	1.09069
	082222 WT uninj 12 hpf.tif	WT uninj 12 hpf.tif	241.968	231.549	1.045			052722 MZoep tarA explants +trip shield.tiff	MZoep tarA explants +trip shield.tiff	295.609	278.524	1.06134
	082222 WT uninj 12 hpf.tif	WT uninj 12 hpf.tif	241.235	236.352	1.02066			052722 MZoep tarA explants +trip shield.tiff	MZoep tarA explants +trip shield.tiff	296.247	257.592	1.15006
	082222 WT uninj 12 hpf.tif	WT uninj 12 hpf.tif	246.682	235.311	1.04832			052722 MZoep tarA explants +trip shield.tiff	MZoep tarA explants +trip shield.tiff	283.234	270.916	1.04547
	082222 WT uninj 12 hpf.tif	WT uninj 12 hpf.tif	259.506	253.618	1.02322			052722 MZoep tarA explants +trip shield.tiff	MZoep tarA explants +trip shield.tiff	308.196	265.794	1.15953
	082222 WT uninj 12 hpf.tif	WT uninj 12 hpf.tif	235.02	232.85	1.00932			052722 MZoep tarA explants +trip shield.tiff	MZoep tarA explants +trip shield.tiff	274.326	259.907	1.05548
	082222 WT uninj 12 hpf.tif	WT uninj 12 hpf.tif	258.184	225.339	1.14576			052722 MZoep tarA explants +trip shield.tiff	MZoep tarA explants +trip shield.tiff	315.732	228.423	1.38223
	082222 WT uninj 12 hpf.tif	WT uninj 12 hpf.tif	255.777	250.094	1.02272			052722 MZoep tarA explants +trip shield.tiff	MZoep tarA explants +trip shield.tiff	272.963	262.76	1.03883
	082222 WT uninj 12 hpf.tif	WT uninj 12 hpf.tif	233.205	232.251	1.00411			052722 MZoep tarA explants +trip shield.tiff	MZoep tarA explants +trip shield.tiff	324.359	292.02	1.11074
	082222 WT uninj 12 hpf.tif	WT uninj 12 hpf.tif	260.74	236.831	1.10095			052722 MZoep tarA explants +trip shield.tiff	MZoep tarA explants +trip shield.tiff	260.632	257.719	1.0113
	082222 WT uninj 12 hpf.tif	WT uninj 12 hpf.tif	247.733	233.821	1.0595			052722 MZoep tarA explants +trip shield.tiff	MZoep tarA explants +trip shield.tiff	273.865	267.951	1.02207
	082222 WT uninj 12 hpf.tif	WT uninj 12 hpf.tif	237.666	233.609	1.01737			052722 MZoep tarA explants +trip shield.tiff	MZoep tarA explants +trip shield.tiff	315.993	282.081	1.12022
	082222 WT uninj 12 hpf.tif	WT uninj 12 hpf.tif	252.237	242.046	1.0421			052722 MZoep tarA explants +trip shield.tiff	MZoep tarA explants +trip shield.tiff	340.034	274.939	1.23676
	082222 WT uninj 12 hpf.tif	WT uninj 12 hpf.tif	242.98	229.09	1.06063			052722 MZoep tarA explants +trip shield.tiff	MZoep tarA explants +trip shield.tiff	249.476	247.398	1.0084
	082222 WT uninj 12 hpf.tif	WT uninj 12 hpf.tif	258.887	226.634	1.14231			052722 MZoep tarA explants +trip shield.tiff	MZoep tarA explants +trip shield.tiff	295.63	285.45	1.03566
	082222 WT uninj 12 hpf.tif	WT uninj 12 hpf.tif	270.41	258.64	1.04551			052722 MZoep tarA explants +trip shield.tiff	MZoep tarA explants +trip shield.tiff	287.932	263.187	1.09402
	082222 WT uninj 12 hpf.tif	WT uninj 12 hpf.tif	244.867	215.443	1.13657			052722 MZoep tarA explants +trip shield.tiff	MZoep tarA explants +trip shield.tiff	314.077	264.341	1.18815
	082222 WT uninj 12 hpf.tif	WT uninj 12 hpf.tif	242.98	230.814	1.05271			052722 MZoep tarA explants +trip shield.tiff	MZoep tarA explants +trip shield.tiff	254.901	253.914	1.00389
	082222 WT uninj 12 hpf.tif	WT uninj 12 hpf.tif	264.015	249.82	1.05682			052722 MZoep tarA explants +trip shield.tiff	MZoep tarA explants +trip shield.tiff	293.23	260.919	1.12384
	082222 WT uninj 12 hpf.tif	WT uninj 12 hpf.tif	221.259	213.694	1.0354			052722 MZoep tarA explants +trip shield.tiff	MZoep tarA explants +trip shield.tiff	253.773	247.266	1.02632
	082222 WT uninj 12 hpf.tif	WT uninj 12 hpf.tif	264.301	260.477	1.01468			052722 MZoep tarA explants +trip shield.tiff	MZoep tarA explants +trip shield.tiff	271.123	242.989	1.11578
	082222 WT uninj 12 hpf.tif	WT uninj 12 hpf.tif	234.346	230.865	1.01508			052722 MZoep tarA explants DMSO.tiff	MZoep tarA explants DMSO.tiff	501.488	190.844	2.62774
	082222 WT uninj 12 hpf.tif	WT uninj 12 hpf.tif	265.085	241.186	1.09909			052722 MZoep tarA explants DMSO.tiff	MZoep tarA explants DMSO.tiff	483.916	173.108	2.79546
	082222 WT uninj 12 hpf.tif	WT uninj 12 hpf.tif	240.667	231.549	1.03938			052722 MZoep tarA explants DMSO.tiff	MZoep tarA explants DMSO.tiff	451.517	198.905	2.27001
	091622 WT uninj 12h 4x.tif	WT uninj 12h 4x.tif	245.06	237.547	1.03163			052722 MZoep tarA explants DMSO.tiff	MZoep tarA explants DMSO.tiff	482.255	181.553	2.65628
	091622 WT uninj 12h 4x.tif	WT uninj 12h 4x.tif	260.477	248.541	1.04802			052722 MZoep tarA explants DMSO.tiff	MZoep tarA explants DMSO.tiff	493.796	154.49	3.1963
	091622 WT uninj 12h 4x.tif	WT uninj 12h 4x.tif	244.665	228.398	1.07122			052722 MZoep tarA explants DMSO.tiff	MZoep tarA explants DMSO.tiff	341.133	239.628	1.42359
	091622 WT uninj 12h 4x.tif	WT uninj 12h 4x.tif	249.025	211.518	1.17732			052722 MZoep tarA explants DMSO.tiff	MZoep tarA explants DMSO.tiff	565.197	272.111	2.07708
	091622 WT uninj 12h 4x.tif	WT uninj 12h 4x.tif	275.006	262.031	1.04952			052722 MZoep tarA explants DMSO.tiff	MZoep tarA explants DMSO.tiff	528.704	130.875	4.03976
	091622 WT uninj 12h 4x.tif	WT uninj 12h 4x.tif	239.959	226.071	1.06143			052722 MZoep tarA explants DMSO.tiff	MZoep tarA explants DMSO.tiff	485.537	200.6	2.42042
	091622 WT uninj 12h 4x.tif	WT uninj 12h 4x.tif	274.835	252.863	1.08689			052722 MZoep tarA explants DMSO.tiff	MZoep tarA explants DMSO.tiff	491.222	144.028	3.4106
	091622 WT uninj 12h 4x.tif	WT uninj 12h 4x.tif	253.543	236.621	1.07152			052722 MZoep tarA explants DMSO.tiff	MZoep tarA explants DMSO.tiff	576.437	206.969	2.78514
	091622 WT uninj 12h 4x.tif	WT uninj 12h 4x.tif	257.387	242.97	1.05934			052722 MZoep tarA explants DMSO.tiff	MZoep tarA explants DMSO.tiff	381.398	241.444	1.57965
	091622 WT uninj 12h 4x.tif	WT uninj 12h 4x.tif	232.526	227.601	1.02164			052722 MZoep tarA explants DMSO.tiff	MZoep tarA explants DMSO.tiff	540.582	174.785	3.09284
	091622 WT uninj 12h 4x.tif	WT uninj 12h 4x.tif	257.497	246.069	1.04644			052722 MZoep tarA explants DMSO.tiff	MZoep tarA explants DMSO.tiff	452.168	151.944	2.97589
	091622 WT uninj 12h 4x.tif	WT uninj 12h 4x.tif	229.254	215.004	1.06628			052722 MZoep tarA explants DMSO.tiff	MZoep tarA explants DMSO.tiff	346.604	303.992	1.14017
	091622 WT uninj 12h 4x.tif	WT uninj 12h 4x.tif	259.688	253.618	1.02393			052722 MZoep tarA explants DMSO.tiff	MZoep tarA explants DMSO.tiff	320.216	307.791	1.04037
	091622 WT uninj 12h 4x.tif	WT uninj 12h 4x.tif	213.826	208.913	1.02352			052722 MZoep tarA explants DMSO.tiff	MZoep tarA explants DMSO.tiff	472.249	177.064	2.66711
	091622 WT uninj 12h 4x.tif	WT uninj 12h 4x.tif	236.831	213.517	1.10919			052722 MZoep tarA explants DMSO.tiff	MZoep tarA explants DMSO.tiff	319.894	283.85	1.12698
	091622 WT uninj 12h 4x.tif	WT uninj 12h 4x.tif	260.957	254.222	1.02649			052722 MZoep tarA explants DMSO.tiff	MZoep tarA explants DMSO.tiff	417.091	286.351	1.45657
	091622 WT uninj 12h 4x.tif	WT uninj 12h 4x.tif	220.736	211.64	1.04298			052722 MZoep tarA explants DMSO.tiff	MZoep tarA explants DMSO.tiff	487.644	172.069	2.834
	091622 WT uninj 12h 4x.tif	WT uninj 12h 4x.tif	247.084	235.391	1.04967			052722 MZoep tarA explants DMSO.tiff	MZoep tarA explants DMSO.tiff	569.612	222.205	2.56345
	091622 WT uninj 12h 4x.tif	WT uninj 12h 4x.tif	257.9	239.92	1.07494			052722 MZoep tarA explants DMSO.tiff	MZoep tarA explants DMSO.tiff	290.762	271.675	1.07026
	091622 WT uninj 12h 4x.tif	WT uninj 12h 4x.tif	241.606	230.967	1.04606			052722 MZoep tarA explants DMSO.tiff	MZoep tarA explants DMSO.tiff	433.838	163.544	2.65273
	091622 WT uninj 12h 4x.tif	WT uninj 12h 4x.tif	277.195	258.668	1.07162			052722 MZoep tarA explants DMSO.tiff	MZoep tarA explants DMSO.tiff	297.775	261.427	1.13904
	091622 WT uninj 12h 4x.tif	WT uninj 12h 4x.tif	244.665	225.967	1.08275			052722 MZoep tarA explants DMSO.tiff	MZoep tarA explants DMSO.tiff	390.517	182.752	2.13687
	091622 WT uninj 12h 4x.tif	WT uninj 12h 4x.tif	239.635	230.814	1.03822			052722 MZoep tarA explants DMSO.tiff	MZoep tarA explants DMSO.tiff	435.498	164.609	2.64565
	091622 WT uninj 12h 4x.tif	WT uninj 12h 4x.tif	239.369	228.005	1.04984			052722 MZoep tarA explants DMSO.tiff	MZoep tarA explants DMSO.tiff	433.621	182.342	2.37806
	091622 WT uninj 12h 4x.tif	WT uninj 12h 4x.tif	239.457	231.417	1.03474			052722 MZoep tarA explants DMSO.tiff	MZoep tarA explants DMSO.tiff	265.941	245.747	1.08217
	091622 WT uninj 12h 4x.tif	WT uninj 12h 4x.tif	208.992	202.172	1.03373			052722 MZoep tarA explants DMSO.tiff	MZoep tarA explants DMSO.tiff	259.463	253.545	1.02334
	092622 WT uninj explants 12h 4x0001.tif	WT uninj explants 12h 4x0001.tif	308.516	272.15	1.13362			052722 MZoep tarA explants DMSO.tiff	MZoep tarA explants DMSO.tiff	406.533	292.041	1.39204
	092622 WT uninj explants 12h 4x0001.tif	WT uninj explants 12h 4x0001.tif	299.596	279.687	1.07118			052722 MZoep tarA explants DMSO.tiff	MZoep tarA explants DMSO.tiff	258.499	244.812	1.05591
	092622 WT uninj explants 12h 4x0001.tif	WT uninj explants 12h 4x0001.tif	304.07	279.89	1.08639			052722 MZoep uninj explants.tiff	MZoep uninj explants.tiff	247.801	244.908	1.01181
	092622 WT uninj explants 12h 4x0001.tif	WT uninj explants 12h 4x0001.tif	305.193	276.692	1.10301			052722 MZoep uninj explants.tiff	MZoep uninj explants.tiff	256.013	248.317	1.03099
	092622 WT uninj explants 12h 4x0001.tif	WT uninj explants 12h 4x0001.tif	264.015	225.653	1.17			052722 MZoep uninj explants.tiff	MZoep uninj explants.tiff	233.488	232.92	1.00244
	092622 WT uninj explants 12h 4x0001.tif	WT uninj explants 12h 4x0001.tif	288.903	269.842	1.07064			052722 MZoep uninj explants.tiff	MZoep uninj explants.tiff	257.907	243.982	1.05707
	092622 WT uninj explants 12h 4x0001.tif	WT uninj explants 12h 4x0001.tif	294.126	254.296	1.15663			052722 MZoep uninj explants.tiff	MZoep uninj explants.tiff	247.442	230.151	1.07513
	092622 WT uninj explants 12h 4x0001.tif	WT uninj explants 12h 4x0001.tif	272.532	264.551	1.03017			052722 MZoep uninj explants.tiff	MZoep uninj explants.tiff	255.549	239.556	1.06676
	092622 WT uninj explants 12h 4x0001.tif	WT uninj explants 12h 4x0001.tif	265.903	252.04	1.055			052722 MZoep uninj explants.tiff	MZoep uninj explants.tiff	267.328	262.136	1.01981
	092622 WT uninj explants 12h 4x0001.tif	WT uninj explants 12h 4x0001.tif	233.134	210.388	1.10811			052722 MZoep uninj explants.tiff	MZoep uninj explants.tiff	266.86	254.374	1.04909
	092622 WT uninj explants 12h 4x0001.tif	WT uninj explants 12h 4x0001.tif	289.173	279.138	1.03595			052722 MZoep uninj explants.tiff	MZoep uninj explants.tiff	281	267.328	1.05114
	092622 WT uninj explants 12h 4x0001.tif	WT uninj explants 12h 4x0001.tif	257.497	228.553	1.12664			052722 MZoep uninj explants.tiff	MZoep uninj explants.tiff	280.266	272.872	1.0271
	092622 WT uninj explants 12h 4x0001.tif	WT uninj explants 12h 4x0001.tif	236.352	232.312	1.01739			052722 MZoep uninj explants.tiff	MZoep uninj explants.tiff	253.644	241.728	1.0493
	092622 WT uninj explants 12h 4x0001.tif	WT uninj explants 12h 4x0001.tif	322.872	245.839	1.31335			052722 MZoep uninj explants.tiff	MZoep uninj explants.tiff	242.552	224.739	1.07926
	092622 WT uninj explants 12h 4x0001.tif	WT uninj explants 12h 4x0001.tif	285.65	267.611	1.06741			052722 MZoep uninj explants.tiff	MZoep uninj explants.tiff	260.77	239.868	1.08714
	092622 WT uninj explants 12h 4x0001.tif	WT uninj explants 12h 4x0001.tif	253.059	237	1.06776			052722 MZoep uninj explants.tiff	MZoep uninj explants.tiff	243.534	238.041	1.02308
	092622 WT uninj explants 12h 4x0001.tif	WT uninj explants 12h 4x0001.tif	267.258	216.863	1.23238			052722 MZoep uninj explants.tiff	MZoep uninj explants.tiff	231.253	228.354	1.0127
	092622 WT uninj explants 12h 4x0001.tif	WT uninj explants 12h 4x0001.tif	291.547	265.335	1.09879			052722 MZoep uninj explants.tiff	MZoep uninj explants.tiff	272.047	256.317	1.06137
	092622 WT uninj explants 12h 4x0001.tif	WT uninj explants 12h 4x0001.tif	256.836	254.667	1.00852			052722 MZoep uninj explants.tiff	MZoep uninj explants.tiff	285.27	260.997	1.093
	092622 WT uninj explants 12h 4x0001.tif	WT uninj explants 12h 4x0001.tif	272.644	252.797	1.07851			052722 MZoep uninj explants.tiff	MZoep uninj explants.tiff	253.268	233.261	1.08577
	090922 WT Uninj explants 12h.tif	WT Uninj explants 12h.tif	265.512	243.824	1.08895			052722 MZoep uninj explants.tiff	MZoep uninj explants.tiff	291.078	275.33	1.0572
	090922 WT Uninj explants 12h.tif	WT Uninj explants 12h.tif	267.946	263.343	1.01748			052722 MZoep uninj explants.tiff	MZoep uninj explants.tiff	250.842	238.512	1.0517
	090922 WT Uninj explants 12h.tif	WT Uninj explants 12h.tif	216.143	211.83	1.02036			052722 MZoep uninj explants.tiff	MZoep uninj explants.tiff	301.26	287.52	1.04779
	090922 WT Uninj explants 12h.tif	WT Uninj explants 12h.tif	259.442	259.433	1.00003			052722 MZoep uninj explants.tiff	MZoep uninj explants.tiff	278.788	265.73	1.04914
	090922 WT Uninj explants 12h.tif	WT Uninj explants 12h.tif	216.765	193.778	1.11863			052722 MZoep uninj explants.tiff	MZoep uninj explants.tiff	261.421	252.639	1.03476
	090922 WT Uninj explants 12h.tif	WT Uninj explants 12h.tif	233.549	219.75	1.06279			052722 MZoep uninj explants.tiff	MZoep uninj explants.tiff	245.239	238.819	1.02688
	090922 WT Uninj explants 12h.tif	WT Uninj explants 12h.tif	242.046	238.697	1.01403			052722 MZoep uninj explants.tiff	MZoep uninj explants.tiff	241.934	231.287	1.04603
	090922 WT Uninj explants 12h.tif	WT Uninj explants 12h.tif	247.78	229.419	1.08003			052722 MZoep uninj explants.tiff	MZoep uninj explants.tiff	263.093	253.767	1.03675
	090922 WT Uninj explants 12h.tif	WT Uninj explants 12h.tif	235.662	223.963	1.05224			052722 MZoep uninj explants.tiff	MZoep uninj explants.tiff	281.488	261.35	1.07705
	090922 WT Uninj explants 12h.tif	WT Uninj explants 12h.tif	251.984	246.816	1.02094			052722 MZoep uninj explants.tiff	MZoep uninj explants.tiff	246.583	239.106	1.03127
	090922 WT Uninj explants 12h.tif	WT Uninj explants 12h.tif	253.878	221.77	1.14478			052722 MZoep uninj explants.tiff	MZoep uninj explants.tiff	272.38	267.293	1.01903
	090922 WT Uninj explants 12h.tif	WT Uninj explants 12h.tif	244.607	225.381	1.0853			052722 MZoep uninj explants.tiff	MZoep uninj explants.tiff	277.588	269.923	1.0284
	090922 WT Uninj explants 12h.tif	WT Uninj explants 12h.tif	288.126	256.395	1.12376			052722 MZoep uninj explants.tiff	MZoep uninj explants.tiff	281.156	264.04	1.06482
	090922 WT Uninj explants 12h.tif	WT Uninj explants 12h.tif	228.883	226.739	1.00946			052722 MZoep uninj explants.tiff	MZoep uninj explants.tiff	300.404	293.241	1.02443
	090922 WT Uninj explants 12h.tif	WT Uninj explants 12h.tif	275.949	271.029	1.01815			052722 MZoep uninj explants.tiff	MZoep uninj explants.tiff	295.757	289.985	1.0199
	090922 WT Uninj explants 12h.tif	WT Uninj explants 12h.tif	266.152	238.182	1.11743			052722 MZoep uninj explants.tiff	MZoep uninj explants.tiff	349.271	326.903	1.06842
	090922 WT Uninj explants 12h.tif	WT Uninj explants 12h.tif	252.797	246.682	1.02479			052722 MZoep uninj explants.tiff	MZoep uninj explants.tiff	278.933	267.782	1.04164
	090922 WT Uninj explants 12h.tif	WT Uninj explants 12h.tif	215.542	210.399	1.02444			052722 MZoep uninj explants.tiff	MZoep uninj explants.tiff	315.044	304.31	1.03527
	090922 WT Uninj explants 12h.tif	WT Uninj explants 12h.tif	234.255	219.707	1.06622			052722 MZoep uninj explants.tiff	MZoep uninj explants.tiff	242.301	226.427	1.07011
	090922 WT Uninj explants 12h.tif	WT Uninj explants 12h.tif	264.631	257.937	1.02595			052722 MZoep uninj explants.tiff	MZoep uninj explants.tiff	242.912	219.6	1.10616
	090922 WT Uninj explants 12h.tif	WT Uninj explants 12h.tif	208.098	189.13	1.10029			052722 MZoep uninj explants.tiff	MZoep uninj explants.tiff	215.063	205.698	1.04553
	090922 WT Uninj explants 12h.tif	WT Uninj explants 12h.tif	253.702	237.219	1.06948			060822 MZoep uninj.tif	MZoep uninj.tif	246.625	230.967	1.06779
	090922 WT Uninj explants 12h.tif	WT Uninj explants 12h.tif	249.527	239.142	1.04343			060822 MZoep uninj.tif	MZoep uninj.tif	271.177	241.655	1.12217
	090922 WT Uninj explants 12h.tif	WT Uninj explants 12h.tif	245.098	229.82	1.06648			060822 MZoep uninj.tif	MZoep uninj.tif	282.776	268.201	1.05434
	090922 WT Uninj explants 12h.tif	WT Uninj explants 12h.tif	221.163	206.686	1.07004			060822 MZoep uninj.tif	MZoep uninj.tif	293.741	285.302	1.02958
	090922 WT Uninj explants 12h.tif	WT Uninj explants 12h.tif	244.52	216.634	1.12872			060822 MZoep uninj.tif	MZoep uninj.tif	276.632	247.284	1.11868
	090922 WT Uninj explants 12h.tif	WT Uninj explants 12h.tif	250.103	239.841	1.04279			060822 MZoep uninj.tif	MZoep uninj.tif	270.716	245.992	1.10051
	090922 WT Uninj explants 12h.tif	WT Uninj explants 12h.tif	217.764	213.992	1.01763			060822 MZoep uninj.tif	MZoep uninj.tif	260.559	246.826	1.05564
	090922 WT Uninj explants 12h.tif	WT Uninj explants 12h.tif	248.968	237.666	1.04755			060822 MZoep uninj.tif	MZoep uninj.tif	265.085	235.662	1.12485
	090922 WT Uninj explants 12h.tif	WT Uninj explants 12h.tif	247.933	228.14	1.08676			060822 MZoep uninj.tif	MZoep uninj.tif	270.585	266.975	1.01352
	090922 WT Uninj explants 12h.tif	WT Uninj explants 12h.tif	247.084	240.245	1.02847			060822 MZoep uninj.tif	MZoep uninj.tif	267.099	239.841	1.11365
	090922 WT Uninj explants 12h.tif	WT Uninj explants 12h.tif	234.698	208.766	1.12422			060822 MZoep uninj.tif	MZoep uninj.tif	271.603	255.066	1.06483
	090922 WT Uninj explants 12h.tif	WT Uninj explants 12h.tif	247.78	220.992	1.12122			060822 MZoep uninj.tif	MZoep uninj.tif	273.905	249.451	1.09803
	090922 WT Uninj explants 12h.tif	WT Uninj explants 12h.tif	260.812	241.421	1.08032			060822 MZoep uninj.tif	MZoep uninj.tif	302.045	284.133	1.06304
	090922 WT Uninj explants 12h.tif	WT Uninj explants 12h.tif	226.061	209.995	1.07651			060822 MZoep uninj.tif	MZoep uninj.tif	327.799	314.059	1.04375
	090922 WT Uninj explants 12h.tif	WT Uninj explants 12h.tif	242.153	239.802	1.0098			060822 MZoep uninj.tif	MZoep uninj.tif	234.275	221.547	1.05745
	090922 WT Uninj explants 12h.tif	WT Uninj explants 12h.tif	219.975	211.473	1.0402			060822 MZoep uninj.tif	MZoep uninj.tif	276.999	262.04	1.05709
	090922 WT Uninj explants 12h.tif	WT Uninj explants 12h.tif	241.215	236.871	1.01834			060822 MZoep uninj.tif	MZoep uninj.tif	310.712	308.011	1.00877
	090922 WT Uninj explants 12h.tif	WT Uninj explants 12h.tif	225.381	222.525	1.01283			060822 MZoep uninj.tif	MZoep uninj.tif	267.638	249.3	1.07356
	090922 WT Uninj explants 12h.tif	WT Uninj explants 12h.tif	234.467	226.572	1.03485			060822 MZoep uninj.tif	MZoep uninj.tif	275.401	270.585	1.0178
	090922 WT Uninj explants 12h.tif	WT Uninj explants 12h.tif	225.559	218.77	1.03103			060822 MZoep uninj.tif	MZoep uninj.tif	305.742	284.266	1.07555
	090922 WT Uninj explants 12h.tif	WT Uninj explants 12h.tif	195.56	184.697	1.05882			060822 MZoep uninj.tif	MZoep uninj.tif	287.856	281.102	1.02403
	080822 WT uninjected 12hpf.tif	WT uninjected 12hpf.tif	254.917	251.374	1.01409			060822 MZoep uninj.tif	MZoep uninj.tif	274.843	251.937	1.09092
	080822 WT uninjected 12hpf.tif	WT uninjected 12hpf.tif	314.57	293.973	1.07006			060822 MZoep uninj.tif	MZoep uninj.tif	294.999	293.644	1.00461
	080822 WT uninjected 12hpf.tif	WT uninjected 12hpf.tif	251.477	236.961	1.06126			060822 MZoep uninj.tif	MZoep uninj.tif	277.986	267.258	1.04014
	080822 WT uninjected 12hpf.tif	WT uninjected 12hpf.tif	316.455	298.309	1.06083			060822 MZoep uninj.tif	MZoep uninj.tif	291.352	267.258	1.09015
	080822 WT uninjected 12hpf.tif	WT uninjected 12hpf.tif	254.25	236.871	1.07337			060822 MZoep uninj.tif	MZoep uninj.tif	262.436	259.951	1.00956
	080822 WT uninjected 12hpf.tif	WT uninjected 12hpf.tif	275.529	261.635	1.0531			060822 MZoep uninj.tif	MZoep uninj.tif	276.077	254.213	1.08601
	080822 WT uninjected 12hpf.tif	WT uninjected 12hpf.tif	265.699	239.25	1.11055			060822 MZoep uninj.tif	MZoep uninj.tif	210.264	204.285	1.02927
	080822 WT uninjected 12hpf.tif	WT uninjected 12hpf.tif	300.823	276.624	1.08748			060822 MZoep uninj.tif	MZoep uninj.tif	263.988	259.47	1.01741
	080822 WT uninjected 12hpf.tif	WT uninjected 12hpf.tif	316.783	291.004	1.08859			060822 MZoep uninj.tif	MZoep uninj.tif	284.565	277.161	1.02671
	080822 WT uninjected 12hpf.tif	WT uninjected 12hpf.tif	312.008	304.38	1.02506			060822 MZoep uninj.tif	MZoep uninj.tif	307.466	278.8	1.10282
	080822 WT uninjected 12hpf.tif	WT uninjected 12hpf.tif	246.682	226.634	1.08846			060822 MZoep uninj.tif	MZoep uninj.tif	260.196	248.892	1.04542
	080822 WT uninjected 12hpf.tif	WT uninjected 12hpf.tif	314.397	313.555	1.00269			060822 MZoep uninj.tif	MZoep uninj.tif	270.994	248.74	1.08947
	080822 WT uninjected 12hpf.tif	WT uninjected 12hpf.tif	251.008	215.99	1.16213			060822 MZoep uninj.tif	MZoep uninj.tif	248.313	240.873	1.03089
	080822 WT uninjected 12hpf.tif	WT uninjected 12hpf.tif	293.523	268.905	1.09155
	080822 WT uninjected 12hpf.tif	WT uninjected 12hpf.tif	275.666	260.559	1.05798
	080822 WT uninjected 12hpf.tif	WT uninjected 12hpf.tif	294.799	267.567	1.10178
	080822 WT uninjected 12hpf.tif	WT uninjected 12hpf.tif	299.911	282.667	1.061
	080822 WT uninjected 12hpf.tif	WT uninjected 12hpf.tif	311.887	295.91	1.05399
	080822 WT uninjected 12hpf.tif	WT uninjected 12hpf.tif	242.825	224.475	1.08175
	080822 WT uninjected 12hpf.tif	WT uninjected 12hpf.tif	260.894	241.88	1.07861
	080822 WT uninjected 12hpf.tif	WT uninjected 12hpf.tif	303.02	265.974	1.13928
	080822 WT uninjected 12hpf.tif	WT uninjected 12hpf.tif	286.153	255.629	1.11941
	080822 WT uninjected 12hpf.tif	WT uninjected 12hpf.tif	316.754	277.586	1.1411
	080822 WT uninjected 12hpf.tif	WT uninjected 12hpf.tif	290.768	271.186	1.07221
	080822 WT uninjected 12hpf.tif	WT uninjected 12hpf.tif	315.918	286.095	1.10424
	080822 WT uninjected 12hpf.tif	WT uninjected 12hpf.tif	286.574	269.501	1.06335
	080822 WT uninjected 12hpf.tif	WT uninjected 12hpf.tif	283.001	253.385	1.11688
	080822 WT uninjected 12hpf.tif	WT uninjected 12hpf.tif	254.612	251.674	1.01167
	080822 WT uninjected 12hpf.tif	WT uninjected 12hpf.tif	314.36	300.517	1.04606
	080822 WT uninjected 12hpf.tif	WT uninjected 12hpf.tif	259.005	256.579	1.00946
	091622 WT+ndr2 DMSO 12h.tif	WT+ndr2 DMSO 12h.tif	395.907	187.475	2.11179
	091622 WT+ndr2 DMSO 12h.tif	WT+ndr2 DMSO 12h.tif	418.68	149.794	2.79504
	091622 WT+ndr2 DMSO 12h.tif	WT+ndr2 DMSO 12h.tif	470.231	171.868	2.736
	091622 WT+ndr2 DMSO 12h.tif	WT+ndr2 DMSO 12h.tif	261.535	250.688	1.04327
	091622 WT+ndr2 DMSO 12h.tif	WT+ndr2 DMSO 12h.tif	296.556	231.457	1.28126
	091622 WT+ndr2 DMSO 12h.tif	WT+ndr2 DMSO 12h.tif	469.871	168.749	2.78444
	091622 WT+ndr2 DMSO 12h.tif	WT+ndr2 DMSO 12h.tif	511.063	140.442	3.63896
	091622 WT+ndr2 DMSO 12h.tif	WT+ndr2 DMSO 12h.tif	343.468	213.108	1.61171
	091622 WT+ndr2 DMSO 12h.tif	WT+ndr2 DMSO 12h.tif	265.397	234.517	1.13167
	091622 WT+ndr2 DMSO 12h.tif	WT+ndr2 DMSO 12h.tif	398.641	169.823	2.34739
	091622 WT+ndr2 DMSO 12h.tif	WT+ndr2 DMSO 12h.tif	500.488	141.896	3.52715
	091622 WT+ndr2 DMSO 12h.tif	WT+ndr2 DMSO 12h.tif	348.469	236.99	1.4704
	091622 WT+ndr2 DMSO 12h.tif	WT+ndr2 DMSO 12h.tif	305.495	223.033	1.36973
	091622 WT+ndr2 DMSO 12h.tif	WT+ndr2 DMSO 12h.tif	303.394	224.594	1.35086
	091622 WT+ndr2 DMSO 12h.tif	WT+ndr2 DMSO 12h.tif	313.005	301.38	1.03857
	091622 WT+ndr2 DMSO 12h.tif	WT+ndr2 DMSO 12h.tif	318.292	211.306	1.50631
	091622 WT+ndr2 DMSO 12h.tif	WT+ndr2 DMSO 12h.tif	491.85	173.658	2.83229
	091622 WT+ndr2 DMSO 12h.tif	WT+ndr2 DMSO 12h.tif	304.14	224.142	1.35691
	091622 WT+ndr2 DMSO 12h.tif	WT+ndr2 DMSO 12h.tif	275.975	265.619	1.03899
	091622 WT+ndr2 DMSO 12h.tif	WT+ndr2 DMSO 12h.tif	284.333	284.266	1.00024
	091622 WT+ndr2 DMSO 12h.tif	WT+ndr2 DMSO 12h.tif	352.154	200	1.76077
	091622 WT+ndr2 DMSO 12h.tif	WT+ndr2 DMSO 12h.tif	281.303	277.169	1.01492
	091622 WT+ndr2 DMSO 12h.tif	WT+ndr2 DMSO 12h.tif	259.951	252.947	1.02769
	091622 WT+ndr2 DMSO 12h.tif	WT+ndr2 DMSO 12h.tif	255.14	241.968	1.05444
	091622 WT+ndr2 trip 50 epi.tif	WT+ndr2 trip 50 epi.tif	274.078	240.038	1.14181
	091622 WT+ndr2 trip 50 epi.tif	WT+ndr2 trip 50 epi.tif	282.534	250.018	1.13005
	091622 WT+ndr2 trip 50 epi.tif	WT+ndr2 trip 50 epi.tif	280.446	258.595	1.0845
	091622 WT+ndr2 trip 50 epi.tif	WT+ndr2 trip 50 epi.tif	297.89	257.9	1.15506
	091622 WT+ndr2 trip 50 epi.tif	WT+ndr2 trip 50 epi.tif	299.683	241.137	1.24279
	091622 WT+ndr2 trip 50 epi.tif	WT+ndr2 trip 50 epi.tif	290.638	245.714	1.18283
	091622 WT+ndr2 trip 50 epi.tif	WT+ndr2 trip 50 epi.tif	274.714	250.132	1.09828
	091622 WT+ndr2 trip 50 epi.tif	WT+ndr2 trip 50 epi.tif	246.749	238.262	1.03562
	091622 WT+ndr2 trip 50 epi.tif	WT+ndr2 trip 50 epi.tif	315.05	242.542	1.29895
	091622 WT+ndr2 trip 50 epi.tif	WT+ndr2 trip 50 epi.tif	285.459	261.21	1.09283
	091622 WT+ndr2 trip 50 epi.tif	WT+ndr2 trip 50 epi.tif	275.975	262.904	1.04972
	091622 WT+ndr2 trip 50 epi.tif	WT+ndr2 trip 50 epi.tif	282.667	265.157	1.06604
	091622 WT+ndr2 trip 50 epi.tif	WT+ndr2 trip 50 epi.tif	257.103	236.152	1.08872
	091622 WT+ndr2 trip 50 epi.tif	WT+ndr2 trip 50 epi.tif	254.315	234.467	1.08465
	091622 WT+ndr2 trip 50 epi.tif	WT+ndr2 trip 50 epi.tif	336.953	256.22	1.31509
	091622 WT+ndr2 trip 50 epi.tif	WT+ndr2 trip 50 epi.tif	286.689	278.393	1.0298
	091622 WT+ndr2 trip 50 epi.tif	WT+ndr2 trip 50 epi.tif	281.261	259.278	1.08479
	091622 WT+ndr2 trip 50 epi.tif	WT+ndr2 trip 50 epi.tif	307.827	235.16	1.30901
	091622 WT+ndr2 trip 50 epi.tif	WT+ndr2 trip 50 epi.tif	263.334	252.909	1.04122
	091622 WT+ndr2 trip 50 epi.tif	WT+ndr2 trip 50 epi.tif	287.634	271.517	1.05936
	091622 WT+ndr2 trip 50 epi.tif	WT+ndr2 trip 50 epi.tif	226.009	224.678	1.00592
	091622 WT+ndr2 trip 70 epi.tif	WT+ndr2 trip 70 epi.tif	401.261	239.122	1.67806
	091622 WT+ndr2 trip 70 epi.tif	WT+ndr2 trip 70 epi.tif	316.731	241.333	1.31242
	091622 WT+ndr2 trip 70 epi.tif	WT+ndr2 trip 70 epi.tif	299.47	277.994	1.07725
	091622 WT+ndr2 trip 70 epi.tif	WT+ndr2 trip 70 epi.tif	272.15	256.689	1.06023
	091622 WT+ndr2 trip 70 epi.tif	WT+ndr2 trip 70 epi.tif	311.44	283.56	1.09832
	091622 WT+ndr2 trip 70 epi.tif	WT+ndr2 trip 70 epi.tif	408.369	193.802	2.10715
	091622 WT+ndr2 trip 70 epi.tif	WT+ndr2 trip 70 epi.tif	255.066	244.52	1.04313
	091622 WT+ndr2 trip 70 epi.tif	WT+ndr2 trip 70 epi.tif	305.186	186.326	1.63791
	091622 WT+ndr2 trip 70 epi.tif	WT+ndr2 trip 70 epi.tif	282.4	263.227	1.07284
	091622 WT+ndr2 trip 70 epi.tif	WT+ndr2 trip 70 epi.tif	279.637	269.396	1.03801
	091622 WT+ndr2 trip 70 epi.tif	WT+ndr2 trip 70 epi.tif	261.31	244.52	1.06867
	091622 WT+ndr2 trip 70 epi.tif	WT+ndr2 trip 70 epi.tif	264.693	263.263	1.00543
	091622 WT+ndr2 trip 70 epi.tif	WT+ndr2 trip 70 epi.tif	272.246	266.329	1.02222
	091622 WT+ndr2 trip 70 epi.tif	WT+ndr2 trip 70 epi.tif	254.917	231.631	1.10053
	091622 WT+ndr2 trip 70 epi.tif	WT+ndr2 trip 70 epi.tif	257.937	219.352	1.1759
	091622 WT+ndr2 trip 70 epi.tif	WT+ndr2 trip 70 epi.tif	399.51	200.189	1.99566
	091622 WT+ndr2 trip 70 epi.tif	WT+ndr2 trip 70 epi.tif	253.581	253.543	1.00015
	091622 WT+ndr2 trip 70 epi.tif	WT+ndr2 trip 70 epi.tif	257.708	236.621	1.08912
	091622 WT+ndr2 trip 70 epi.tif	WT+ndr2 trip 70 epi.tif	270.419	256.882	1.0527
	091622 WT+ndr2 trip 70 epi.tif	WT+ndr2 trip 70 epi.tif	265.335	259.797	1.02132
	091622 WT+ndr2 trip 70 epi.tif	WT+ndr2 trip 70 epi.tif	254.593	241.215	1.05546
	091622 WT+ndr2 trip 70 epi.tif	WT+ndr2 trip 70 epi.tif	296.58	277.637	1.06823
	091622 WT+ndr2 trip 80 epi.tif	WT+ndr2 trip 80 epi.tif	277.986	242.075	1.14835
	091622 WT+ndr2 trip 80 epi.tif	WT+ndr2 trip 80 epi.tif	395.532	177.914	2.22316
	091622 WT+ndr2 trip 80 epi.tif	WT+ndr2 trip 80 epi.tif	255.703	245.098	1.04327
	091622 WT+ndr2 trip 80 epi.tif	WT+ndr2 trip 80 epi.tif	279.848	260.957	1.07239
	091622 WT+ndr2 trip 80 epi.tif	WT+ndr2 trip 80 epi.tif	229.789	223.541	1.02795
	091622 WT+ndr2 trip 80 epi.tif	WT+ndr2 trip 80 epi.tif	280.016	271.656	1.03077
	091622 WT+ndr2 trip 80 epi.tif	WT+ndr2 trip 80 epi.tif	340.957	225.57	1.51154
	091622 WT+ndr2 trip 80 epi.tif	WT+ndr2 trip 80 epi.tif	395.8	186.908	2.11762
	091622 WT+ndr2 trip 80 epi.tif	WT+ndr2 trip 80 epi.tif	358.057	158.179	2.26362
	091622 WT+ndr2 trip 80 epi.tif	WT+ndr2 trip 80 epi.tif	359.831	220.007	1.63554
	091622 WT+ndr2 trip 80 epi.tif	WT+ndr2 trip 80 epi.tif	336.216	222.62	1.51027
	091622 WT+ndr2 trip 80 epi.tif	WT+ndr2 trip 80 epi.tif	295.767	238.648	1.23934
	091622 WT+ndr2 trip 80 epi.tif	WT+ndr2 trip 80 epi.tif	269.51	239.359	1.12597
	091622 WT+ndr2 trip 80 epi.tif	WT+ndr2 trip 80 epi.tif	273.63	242.922	1.12641
	091622 WT+ndr2 trip 80 epi.tif	WT+ndr2 trip 80 epi.tif	271.395	267.92	1.01297
	091622 WT+ndr2 trip 80 epi.tif	WT+ndr2 trip 80 epi.tif	292	239.92	1.21707
	091622 WT+ndr2 trip 80 epi.tif	WT+ndr2 trip 80 epi.tif	246.328	235.18	1.0474
	091622 WT+ndr2 trip 80 epi.tif	WT+ndr2 trip 80 epi.tif	250.424	236.422	1.05922
	091622 WT+ndr2 trip 80 epi.tif	WT+ndr2 trip 80 epi.tif	239.753	236.681	1.01298
	091622 WT+ndr2 trip 80 epi.tif	WT+ndr2 trip 80 epi.tif	263.334	259.033	1.0166
	091622 WT+ndr2 trip 80 epi.tif	WT+ndr2 trip 80 epi.tif	276.376	268.052	1.03105
	091622 WT+ndr2 trip 80 epi.tif	WT+ndr2 trip 80 epi.tif	261.535	241.479	1.08305
	091622 WT+ndr2 trip shield.tif	WT+ndr2 trip shield.tif	276.973	233.71	1.18511
	091622 WT+ndr2 trip shield.tif	WT+ndr2 trip shield.tif	291.004	259.06	1.12331
	091622 WT+ndr2 trip shield.tif	WT+ndr2 trip shield.tif	226.27	224.836	1.00638
	091622 WT+ndr2 trip shield.tif	WT+ndr2 trip shield.tif	254.732	242.581	1.05009
	091622 WT+ndr2 trip shield.tif	WT+ndr2 trip shield.tif	257.909	244.452	1.05505
	091622 WT+ndr2 trip shield.tif	WT+ndr2 trip shield.tif	275.949	272.506	1.01263
	091622 WT+ndr2 trip shield.tif	WT+ndr2 trip shield.tif	279.333	265.965	1.05026
	091622 WT+ndr2 trip shield.tif	WT+ndr2 trip shield.tif	269.422	247.704	1.08768
	091622 WT+ndr2 trip shield.tif	WT+ndr2 trip shield.tif	257.689	229.82	1.12126
	091622 WT+ndr2 trip shield.tif	WT+ndr2 trip shield.tif	237.895	218.251	1.09001
	091622 WT+ndr2 trip shield.tif	WT+ndr2 trip shield.tif	261.476	237.07	1.10295
	091622 WT+ndr2 trip shield.tif	WT+ndr2 trip shield.tif	204.112	194.58	1.04899
	091622 WT+ndr2 trip shield.tif	WT+ndr2 trip shield.tif	270.304	261.463	1.03381
	091622 WT+ndr2 trip shield.tif	WT+ndr2 trip shield.tif	232.921	218.359	1.06669
	091622 WT+ndr2 trip shield.tif	WT+ndr2 trip shield.tif	266.816	253.869	1.051
	091622 WT+ndr2 trip shield.tif	WT+ndr2 trip shield.tif	269.86	254.649	1.05973
	091622 WT+ndr2 trip shield.tif	WT+ndr2 trip shield.tif	265.219	256.468	1.03412
	091622 WT+ndr2 trip shield.tif	WT+ndr2 trip shield.tif	267.258	236.92	1.12805
	091622 WT+ndr2 trip shield.tif	WT+ndr2 trip shield.tif	253.357	242.98	1.04271
	091622 WT+ndr2 trip shield.tif	WT+ndr2 trip shield.tif	263.63	235.241	1.12068
	091622 WT+ndr2 trip shield.tif	WT+ndr2 trip shield.tif	279.848	264.327	1.05872

## Sheet: Suppl Fig. 2d
Suppl. Fig. d	ex vivo	hpf	sumf1 uninj			sumf1 ndr2			sumf1 acvr1b*			sumf2 uninj			sumf2 ndr2			sumf2 acvr1b*
		4	8.55156	11.938	6.53301	7.22418	8.97784	8.02126	6.57513	9.06171	8.99026	0.580661	1.11615	1.20467	1.17946	1.32027	0.68363	1.32484	1.28618	1.30294
		4.7	3.71216	5.50987	6.92429	6.89492	8.4389	3.82259	6.80937	7.42079	5.98981	1.91595	0.813958	1.37537	1.71115	0.721748	1.76427	0.706157	2.94798	1.9603
		5.3	2.87827	2.31138	4.75622	4.06488	2.76323	4.96202	2.44482	2.94931	2.18594	3.29802	2.31138	1.82931	0.571624	1.34792	1.86076	2.50916	2.47104	1.94306
		6	2.56814	1.8671	1.65155	2.21653	1.18349	0.878557	2.06	1.35021	1.39401	4.40253	3.16595	2.67393	3.89573	2.56422	3.10423	1.8128	6.03093	3.31907
		8	1.77503	2.63762	6.50195	3.3848	4.00228	4.15922	4.68325	4.09897	4.74104	5.24441	5.40711	4.4487	4.43784	5.47251	5.54563	5.90982	5.1741	3.85711
		9	6.9702	4.40379	4.77074	7.10838	3.92518	4.74692	3.68654	5.18032	3.04738	6.71519	4.52784	6.30097	7.56996	5.99885	6.05232	7.70223	7.92745	5.05223
		11	4.42581	5.28652	9.13537	9.43379	9.36953	10.1219	7.28824	7.17924	7.42408	7.21748	6.98576	6.30932	8.37382	7.95995	9.83921	6.86368	6.28183	7.87862
	in vivo
			sumf1					sumf2
		3	23.6551	21.889	19.9552	18.2522	21.9094	1.27711	1.92966	2.42104	2.00615	2.07382
		4.3	13.2548	14.3458	16.6721	14.1133	15.1275	2.25193	1.37729	1.77299	1.57548	2.36768
		5.3	3.5805	3.29217	4.13676	5.11764	5.53193	6.24087	4.12365	6.40275	6.91089	7.19252
		6	2.14351	1.76247	3.16359	2.72668	1.38174	8.04299	10.1836	12.7491	9.15831	14.6308
		8	5.00947	5.52457	4.04118	5.76074	5.98497	14.9437	17.9055	13.42	20.7907	14.0759
		11	11.8083	11.7736	11.0109	11.2831	11.7023	25.3142	20.0977	24.4457	22.6696	19.4589

## Sheet: Suppl Fig 3c,d
Suppl. Fig. c		Rpl13a-1		Sumf2, pair1						Sumf2, pair2						Suppl. Fig. d	sumf1 PAIR B		Rpl13a-1		Sumf1 parB
		Avg Ct		Avg Ct	∆Ct	∆∆Ct	2∧-(∆∆Ct)	Avg 2∧-(∆∆Ct)		Avg Ct	∆Ct	∆∆Ct	2∧-(∆∆Ct)	Avg 2∧-(∆∆Ct)					Avg Ct		Avg Ct	∆Ct	∆∆Ct	2∧-(∆∆Ct)	Avg 2∧-(∆∆Ct)
	WtA	13.9876		21.9462	7.9586	-0.541399	1.45538	1.21168		21.4845	7.49695	-0.251049	1.19007	1.01815			Wt	30	17.9234		25.5109	7.5875	0.0775044	0.947696	1.00105
	WtB	13.9796		22.1376	8.15804	-0.341956	1.26747			21.5882	7.60866	-0.139343	1.1014				0.3	30	18.0286		25.4982	7.46962	-0.0403764	1.02838
	WtC	13.7863		22.4189	8.6326	0.132604	0.912183			21.9246	8.1383	0.390302	0.76297					30	17.8097		25.2812	7.47146	-0.0385363	1.02707
	S2A	14.06		23.9879	9.92788	1.42788	0.371676	0.234868		23.5564	9.49631	1.74831	0.29765	0.19081			Wt	75	17.3421		28.4092	11.0671	3.55708	0.0849595	0.144354
	S2B	13.2059		24.1486	10.9427	2.44268	0.183942			23.938	10.7321	2.98409	0.126386				0.8	75	16.4641		26.7561	10.292	2.78199	0.145391
	S2C	14.0654		25.3122	11.2467	2.74673	0.148988			24.5659	10.5005	2.75248	0.148395					75	16.6372		26.4497	9.81251	2.30251	0.20271
																	Sumf2-/-	30	18.001		25.0382	7.03712	-0.472876	1.38787	1.25787
																	0.3	30	17.6056		24.9352	7.32958	-0.180419	1.13321
	pair1	Avg ∆Ct Wt	8.24975															30	17.7523		24.9374	7.18518	-0.324825	1.25251
	pair2	Avg ∆Ct Wt	7.74797
																	sumf2-/-	75	17.0045		26.3905	9.38605	1.87605	0.272428	0.312807
																	0.8	75	17.1619		26.0679	8.90592	1.39592	0.380003
																		75	16.7971		26.1131	9.31597	1.80597	0.285989
																	sumf1 Wt 30	Avg ∆Ct Wt	7.50953
																	sumf1 PAIR C		Rpl13a-1		Sumf1 parC
																			Avg Ct		Avg Ct	∆Ct	∆∆Ct	2∧-(∆∆Ct)	Avg 2∧-(∆∆Ct)
																	Wt	30	17.8765		24.2834	6.4069	-0.0891006	1.06371	1.01433
																	0.3	30	17.8047		24.0507	6.24597	-0.250031	1.18923
																		30	17.5931		24.4291	6.83597	0.339967	0.79006
																	Wt	75	17.237		25.8584	8.62136	2.12536	0.229195	0.19549
																	0.8	75	16.2762		25.1414	8.86527	2.36927	0.193543
																		75	16.2637		25.3703	9.1066	2.6106	0.163731
																	Sumf2-/-	30	17.7654		24.0816	6.31621	-0.179788	1.13272	0.996456
																	0.3	30	17.4813		24.1406	6.6593	0.1633	0.89298
																		30	17.5391		24.0885	6.54939	0.0533886	0.96367
																	sumf2-/-	75	16.9579		25.8049	8.84704	2.35104	0.196005	0.21858
																	0.8	75	16.907		25.3517	8.44462	1.94862	0.259063
																		75	16.5817		25.3948	8.81308	2.31708	0.200673
																	sumf1 Wt 30	Avg ∆Ct Wt	6.49628

## Sheet: Suppl Fig 4c
Suppl Fig 4c	shield	Wt	MZsumf1-/-	MZsumf2-/-		0.75	Wt	MZsumf1-/-	MZsumf2-/-		0.9	Wt	MZsumf1-/-	MZsumf2-/-
		13.249	14.053	12.717			24.898	23.579	24.82			33.293	33.472	31.486
		13.48	11.447	12.449			25.619	19.555	22.359			36.574	35.458	33.392
		13.331	12.805	9.601			21.319	26.749	21.936			37.08	35.369	34.843
		11.029	12.468	12.436			26.555	25.485	26.483			32.755	35.389	33.724
		12.029	9.001	11.252			27.801	22.339	24.859			34.737	32.488	33.294
		14.738	9.861	6.831			27.713	21.089	26.764		\	38.328	34.109	29.373
		13.578	10.113	9.661			25.2	23.736	20.845			34.745	36.008	34.956
		9.415	11.655	10.989			27.084	25.963	25.059			31.129	36.589	37.531
		12.427	10.113	9.741			25.293	17.73	24.478			30.306	30.104	33.34
		9.415	11.655	11.492			26.555	18.701	23.863			34.378	31.563	32.065
		12.427	9.704	11.853			27.316	19.776	27.59			32.685	27.033	34.735
		10.105	11.37	10.511			22.739	19.427	26.368			38.108	28.526	30.897
		12.449	10.036	10.559			25.907	22.798	24.21			32.556	30.952	33.83
			10.183	12.926			22.3	20.214	24.832			32.22	33.318	32.5
			11.229	12.217			27.341	20.709	28.074			38.182	30.35	30.14
			11.677	13.079			25.61	22.776	24.032			34.159	34.755	32.384
				11.532			29.037	24.855				32.127		36.72
				11.252			28.551	22.529				30.551		31.186
								22.378				29.834		31.424
								22.879						31.759
								23.191						32.836
														32.84
														34.688
														33.586
														32.038

## Sheet: Suppl Fig 5b
Suppl Fig 5b	Uninjected	WT Control	sf-GFP	sumf2 OE	sumf1 OE	sumf1 + sumf2 OE	MZsumf1-/-	MZsumf2-/-	MZsumf1-/-; MZsumf2-/-	vangl2MO
	1.04	1.7	1.75	2.09	3.27	2.19			2.21257
	1.08	2.4	2.57	1.01	1.34	1.23	1.73372	1.71624		1.15027
	1.01	3.25	2.45	1.41	1.24	1.04			1.62577
	1.02	3.71	1.27	1.76	1.28	1.07	2.39848	1.94841		1.6099
	1.07	1.11	1.39	1.64	1.16	1.12			1.04597
	1.02	1.13	2.52	1.84	1.34	1.69	1.96986	2.31963		1.2037
	1.1	1.93	1.02	2.63	1.46	2.28			2.90047
	1.08	1.69	1.91	2.25	2.16	1.56	1.05583	1.0571		1.76909
	1	1.84	2.11	1.49	2.39	1.5			2.10836
	1	2.04	2.34	1.97	1.06	1.67	2.10432	1.25455		1.48241
	1.01	3.03	1.13	1.68	1.74	1.41			1.09175
	1.04	2.23	1.15	1.37	1.04	1.7	1.05839	2.22153		2.61218
	1.08	2.77	1.17	1.05	1.72	2.81			2.84641
	1.02	2.59	1.33	1.74	1.73	1.25	1.65649	1.00162		1.3333
	1.03	1.07	1.68	1.77	2.47	1.28			1.82103
	1.04	1.02	3.07	1.57	2.13	1.76	1.29566	1.20317		1.36089
	1.05	2.52	1.35	1.87	2.47	1.02			1.05954
	1.05	1.5	1.09	1.81	1.51	1.78	2.10083	2.74945		1.02598
	1.09	1.07	1.63	2.42	1.3	1.34			2.2366
	1.01	2.72	2.46	2.01	1.71	2.63	2.15634	2.4615		1.06066
	1.09	1.05	2.38	1.61	2.07	1.08			2.33782
	1.12	1.08	2.71	2.13	1.63	2.02	1.9859	2.06116		1.34081
	1.07	2.63	2.34	1.08	1.04	1.2			1.42762
	1.04	2.54	1.39	2.21	1.45	1.57	1.03763	1.01358		1.51289
	1.12	3.44	1.37	1.09	1.69	1.49			1.03915
	1.07	1.71	1.69	1.73	1.27	1.77	1.97962	1.70897		2.04084
	1.04	2.56	2.13	1.1	2.04	2.34			2.36046
	1.03	1.03	1.39	1.35	2.99	1.62	1.35902	2.58674		1.04662
	1.05	1.27	1.91	2.28	2.78	1.44			2.08567
	1.24	1.03	1.48	1.03	2.94	2.24	1.02236	2.08732		1.57085
	1.18	1.02	1.69	1.72	1.78	1.04			1.61047
	1.04	1.08	1.07	1.83	1.66	3.59	1.23705	2.40076		1.21926
	1.05	1.61	2.84	1.01	1.12	1.16			2.9099
	1	1.02	1.21	1.21	2.09	2.49	1.04974	2.07613		1.89434
	1.01	1.96	1.41	2.14	3.04	2.46			2.66853
	1.18	2.84	1.17	2.25	1.58	1.29	1.85888	1.78434		1.0297
	1.09	3.24	1.16	3.21	2.04	1.07			2.96582
	1.03	2.49	1.38	2.1	1.95	1.11	2.11971	1.06091		1.20855
	1.17	1.11	1.16	2.1	1.93	1.22			1.96549
	1.12	1.14	1.23	1.69	1.73	2.28	2.03733	1.56304		1.01174
	1.04	1.34	1.04	1.36	2.29	3.2			1.7556
	1.06	1.49		1.06	1	2.85	2.54655	1.73835		2.01278
	1.14	1.02	1.22	1.28	2.4	2.25			1.13773
	1.01	1.12	1.07	1.05	2.08	2.33	1.90143	1.79562		1.6356
	1.01	3.04	1.24	2.1	1.57	2.32			2.03163
	1.07	1.01		2.15	1.41	2.45	2.21317	1.77276		1.13225
	1.28	1.13	1.04	2.41	2.25	2.17			1.40696
	1.12	2.13	1.18	1.12	1.48	1.68	1.5648	1.46721		1.61533
	1	3.01	1.36	1.89	1.24	2.86			2.00841
	1.15	3.1	2.13	1.48	1.81	1.92	1.94578	2.72946		1.87092
	1.05	3.9	1.67	1.44	2.51	1.02			2.01144
	1.07	2.8	1.02	1.21	1.41	1.73	2.19246	1.73489		1.45241
	1.28	3.7	1.11	1.67	1.27	2.27			1.52548
	1.01	1.57	1.27	1.45	1.42	2.76	1.5778	1.41131		1.35074
	1.04	1.01	1.2	1.83	1.44	2.1			3.05085
	1.04	1.4	1.61	1.91	2.56	1.68	1.76962	2.61911		1.63658
	1.08	1.85	3.96	2.36	1.13	1.38			2.86949
	1.06	1.09	3.9	1.7	1.44	1.6	1.81396	2.169		1.035
	1.01	1.73	1.13	1.92	2.06	1.38			2.16447
	1.05	1.03	2.12	2.83	1.83	1.63	1.65675	2.2494		1.17994
	1.05	3.07	1.53	1.39	1.79	1.63			1.86197
	1.02	3.74		1.51	1.55	1.84	1.93632	2.1211		2.22707
	1.04	2.65		2.23	1.84	2.24			1.67253
	1.09	2.82	2.44	2.43	1.18	1.86	1.60345	1.90341		1.04429
	1.04	2.74	2.22	2.32	1.59	1.99			2.94588
	1.06	2.55	2.02	2.94	2.38	1.06	1.94525	1.76125		1.63337
	1.07	1.09	1.82	2.35	2.57	1.08			2.49114
	1.04	1.05	1.1	2.21	1.69	2.17	2.09961	1.5042		1.21806
	1.08	1.1	1.83	1.78	1.05	2.19			3.03345
	1.05	1.79	1.46	1.12	1.03		1.52281	2.37468		1.41871
	1	1.02	1.81	1.14	1.58				2.2473
	1.04	1.66	1.67	1.21	1.97		2.2652	1.10562		1.35316
	1.15	2.95	1.6	2.57	2.3				2.80031
	1.01	2.84	2.26	1.44	2.7		1.9397	2.02607		1.26461
	1.12	1.16	2.1	1.09	3				2.50119
	1.01	1.39	1.89	1.26	1.35		1.8312	2.45035		1.02534
	1.04	1.02	2.1	1.99	1.55				2.00863
	1.02	2.65	1.19	1.31	1.95		2.49457	2.26294		1.1312
	1.1	3.72	1.92	2.53	1.54				2.8198
	1.03	2.46	1.45	1.64	2.52		2.13653	1.08616		1.72233
	1.17	3.49	2.26	2.46	2.4				1.7077
	1.03	3.22	1.09	1.13	3.12		2.01519	2.5607		1.28657
	1.14	2.98	2.96	1.44	3.04				3.09456
	1.27	1.95	1.17	1.73	3.08		1.76679	2.12275
	1.14	1.14	1.3	2.08	1.11				2.35217
	1.03	1.88	1.05	1.87	2.3		2.32201	1.94337
	1.5	1.3	1.87	1.59	2				2.73736
	1	1.89	1.02	2.13	1.84		2.21768	2.07691
	1.01	1.32	1.47	1.28	2.1				2.43771
	1.07	2.14	1.01	2.16	1.5		2.09845	2.01491
	1.02	1.95	1.2	2.03	1.13				2.26567
	1.23	3.3	2.62	1.45	1.16		2.0231	1.0313
	1	2.65	2.53	1.76	3.06				2.04082
	1	1.93	2.25	1.69	1.56		1.82762	1.07178
	1.02	1.76	1.19	2.02	1.15				1.21624
	1.05	1.39	1.02	1.03	2.67		1.83374	2.57674
	1.07	2.11	2.04	2.42	1.22				1.05524
	1	1.76	2.78	1.65	2.82		1.54584	1.82528
	1.03	1.3	1.74	1.9	2.19				1.06018
	1.06	1.7	1.59	2.6	1.06		1.60789	3.181
	1.04	2.83	2.01	2.96	1.4				1.17875
	1.18	2.59	1.73	1.14	1.11		1.70194	1.05773
	1.15	2.22	1.06	1.8	1.37				1.00089
	1.02	2.94	2.71	1.03	1.05		1.39546	1.02747
	1.03	1.98	2.33	1.39	1.05				1.06551
	1.1	2.84	1.57	1.52	1.08		1.9351	2.01679
	1.02	2.41	1.08	1.52	1.45				2.00175
	1.02	3.69	1.14	1.43	1.19		2.13779	1.82643
	1.07	3.05	1.75	2.08	1.44				1.85214
	1.12	1.25	1.36	1.17	1.2		1.95812	1.20686
	1.12	2.33	1.68	2.01	1.16				1.92055
	1.06	2.71	2	1.35	1.33		1.00097	2.67584
	1.04	2.76	2.72	1.51	1.25				1.35393
	1.13	1.98	1.95	1.69	2.33		1.0646	1.0646
	1.08	2.9	2.02	2.12	1.52				2.4905
	1.07	2.72		1.03	2.44		2.23254	2.23254
	1.02	2.53	1.46	1.36	2.1				2.12764
	1.02	1.07	1.27	2.2	1.26		1.30384	1.30384
	1.09	2.28		2.2	1.09				2.41954
	1.01	2.24	1.93	1.41	2.86		1.39399	1.39399
	1.04	2.15	1.13	1.03	1.68				2.60737
	1.26	1.04	1.08	1.99	1.89		1.37315	1.37315
	1.01	1.17	1.66	1.28	1.9				2.70175
	1.05	1.75	1.02	1.85	1.62		1.89344	1.89344
	1.03	1.95	1.09	1.25	1.23				2.45492
	1.01	1.18	2.38	1.66	2.16		1.50958	1.50958
	1.01	2.81	2.03	1.55	2.25				1.15417
	1.01	3.8	2.78	1.84	2.96		2.21997	2.21997
	1.02	1.53	1.27	1.73	2.17				2.02389
	1.09	1.45	3.84		2.27		1.91395	1.91395
	1.05	1.09	2.65		1.58				2.04956
	1.09	2.06	3.82		1.24		1.81972	1.81972
	1.05	2.33	3.67		1.9				1.74615
	1.25	1.01	2.37		1.53		2.233	2.233
	1.14	1.14	3.46		2.28				1.9604
	1.1	1.07			1.2		1.55004	1.55004
	1.22	1.31			1.87				1.13083
	1.05	2.31			1.49		1.38282	1.38282
	1.01	1.04			2.05				2.06938
	1.08	1.95			1		2.28982	2.28982
	1.05	1.64			1.53				1.15136
		1.08			2.19		1.96177	1.96177
		1.51			2.03				1.076
		1.73			1.17		1.11029	1.11029
		2.82			2.82				1.42891
		1.03			2.79		2.17564	2.17564
		1.38			2.26				1.93238
		1.07					1.8332	1.8332
		2.06							1.27611
		2.45					2.28143	2.28143
		1.53							1.9374
		2.21					1.04072	1.04072
		1.63							2.65287
		2.58					1.93764	1.93764
		1.6							1.53681
		1.18					2.09659	2.09659
		1.36							1.19891
		1.48					1.55814	1.55814
		1.11							1.96826
		1.72					2.11956	2.11956
		2.58							3.27221
		2.4					1.85039	1.85039
		2.34							2.34477
		1.83					1.02943	1.02943
		3.02							1.10613
		2.97					1.68591	1.68591
		1.89							1.07329
		1.77					1.06469	1.06469
		1.11							1.78026
		1.07					2.32418	2.32418
		1.01							1.3037
		1.09					1.46893	1.46893
		2.12							1.44633
		1.75					2.43108	2.43108
		1.04							1.18038
		1.09					2.77015	2.77015
		1.04							1.35049
		1.65					2.09339	2.09339
		1.55							2.38195
		1.02					1.07314	1.07314
		1.08							1.08315
		1.33					2.11253	2.11253
		1.03							1
		1.08					1.94297	1.94297
		1.5							1.07094
		1.55					1.15275	1.15275
		1.59							1.47998
		3.44					1.89784	1.89784
		1.11							1.0394
		1.37					1.66538	1.66538
		1.23							1.32674
		1.01					1.75328	1.75328
		1.04							2.74099
		1.83					1.74089	1.74089
		2.28							1.17813
		1.01					1.1929	1.1929
		1.53							2.15092
		1.47					2.45776	2.45776
		1.52							1.77289
		1.27					1.73749	1.73749
		1.03							2.10297
		1.66					1.55578	1.55578
		2.16							3.24266
		2.49					2.03222	2.03222
		2.23							2.23497
		1.54					2.17894	2.17894
		2.15							2.38463
		1.01					1.63978	1.63978
		2.07							2.14105
		1.53					1.62605	1.62605
		1.38							2.53078
		1.97					2.37143	2.37143
		1.92							2.16991
		1.98					1.79326	1.79326
		1.8
		1.03					2.07075	2.07075
		1.88916
							2.65341	2.65341
		2.44744
							1.09612	1.09612
		2.2723
							1.04	1.04
		2.57757
							1.47375	1.47375
		1.04601
							1.94588	1.94588
		1.33942
							2.28362	2.28362
		2.40553
							1.85965	1.85965
		2.58831
							2.23828	2.23828
		1.17025
							2.2041	2.2041
		1.8305
								2.68303
		1.9204
								2.93913
		1.03822
								3.41177
		1.12105
								2.5969
		1.07137
								2.93429
		1.25716
								2.66599
		1.06782
								2.69989
		1.05957
								2.84818
		1.31132
								2.45905
		2.94159
								2.19144
		4.00466
								2.55643
		3.29242
								1.68431
		3.31918
								2.29301
		2.39872
								2.06838
		1.02054
								2.52728
		1.65734
								1.58326
		2.05432
								1.51634
		2.49762
								2.44806
		2.66174
								2.51667
		2.63118
								1.03309
		2.61969
								1.69418
		2.93194
								1.24853
		2.58003
								1.98237
		1.07142
								2.6353
		1.00165
								2.18519
		2.48102
								2.02105
		1.11969
								2.31488
		1.4738
								1.23468
		2.25542
								2.07364
		1.403
								3.0798
		2.35669
								2.4073
		2.90915
								1.10864
		2.87019
								2.36605
		4.4533
								2.6186
		2.92635
								2.62942
		2.43048
								2.26235
		1.95169
								2.60298
		2.81948
								1.55869
		1.93379
								2.19144
		1.03971
		2.60354
		1.82082
		3.59434
		1.13247
		2.10365
		2.58462
		1.9852
		2.41319
		1.83203
		3.02584
		1.20225
		1.02241
		1.32083
		1.00412
		2.46625
		2.67738
		3.20145
		2.42997
		2.79458
		2.49966
		3.10485
		2.73448
		3.03027
		2.59659
		2.07911
		2.06322
		2.46694
		1.14919
		2.19242
		1.04558
		2.43106
		1.853
		2.44745
		1.49349
		1.03588
		2.14628
		1.93907
		1.69957
		1.06064
		1.73883
		3.05686
		1.09964
		1.03677
		2.13886
		2.568
		2.5016
		2.51814
		2.77087
		3.21019
		2.24942
		3.41302
		2.02666
		2.17238
		1.79556
		2.75954
		2.60243
		2.52759
		2.73527
		2.52869

## Sheet: Suppl Fig 5d
Suppl Fig 5d		uninj	ndr2	1b*	In vivo
	hpf	vangl2	vangl2	vangl2	vangl2
	4.7	0.6	0	0.6	0.211414
	5.3	1.06	1.05	1.04	0.724211
	6	1.23	1.43	1.36	0.818883
	8	0.91	1.31	1.05	0.756627
	9	0.64	1.05	0.86
	11	0	0	0	-0.0068833

## Sheet: Suppl Fig 5e
Suppl Fig 5e	WT Control	vangl2-MO
	8	8
	8.2	7.8
	7.8	8.2
	8	8
	8	8
	8	8
	8.2	7.8
	7.7	8
	7.8	7.7
	7.8	8.5
	8.2	7.8
	7.7	8
	8.2	7.8
	8	8.2
	8	8.2
	7.7	7.8
	8.2	7.8
	8.3	7.8
	8.2	8.2
	8	8
	8.3	8.2
	7.7	8.3
	8.2	7.8
	8.1	7.7
	7.9	8.1
	8.2	7.9
	8.4	8.1
	8.1	8.4
	7.7	8.2
	7.9	8.1
	7.6	7.9
	7.9	8.1
	8.4	8.2
	7.9	7.9
	7.7	8.4
	7.9	8.1
	7.7	8.2
	7.7	8.4
	7.7	8.6
	8	7.9
	7.8	8.2
	7.8	8.1
	7.7	8.1
	7.3	8
	8.3	8.5
	8.3	8.3
	7.7	8
	7.5	7.7
	7.8	7.8
	8.2	8
	8	7.2
		8.5
		8
		7.8

## Sheet: Suppl Fig 6a
Suppl Fig 6a		20240904_Ct			20240909_Ct			20241009_Ct_2			20241018_Ct			20241122_Ct			20250411_Ct_2			20241009_Ct_1
		3.19708	2.4162	245	3.66079	2.07877	399	2.72801	2.01164	154	2.87281	1.82591	263				3.11454	1.95205	159	2.14088	1.42525	150
	7	3.20337	2.29752	236	4.10742	2.20919	390	2.81879	1.9169	159	2.61307	2.05245	261				3.11187	2.31371	153	2.4284	1.96886	151
		3.49075	2.31037	227	3.37857	2.28194	402	2.84069	2.12401	143	2.57362	1.81979	245				2.52078	2.02556	147	2.57282	2.08652	155
		3.25517	2.48076	228	3.00133	2.27786	378	3.16085	2.3126	148	2.92035	2.08654	247				3.26052	2.18097	147	2.99202	1.92304	146
		3.26637	2.1808	204	3.13524	2.43366	364	2.84028	2.21814	137	2.99356	2.13871	241				3.09558	2.14893	150	2.99629	1.83991	156
	7.33	3.13966	2.46748	184	3.50047	2.2833	351	2.95031	2.53702	145	3.01731	2.20211	225				3.7947	2.28992	133	3.02069	2.12848	147
		3.0858	2.20748	184	3.50849	2.09805	346	2.9306	2.40141	151	2.81972	2.06646	221	2.77636	1.95093	259	3.01209	2.15055	123	2.48096	1.65344	148
		3.15501	2.33667	171	3.09888	2.16758	329	2.52361	2.01904	149	3.05313	2.02098	209	2.35105	1.9522	259	2.79581	2.13633	125	2.45946	1.85799	146
		3.0373	2.258	167	3.5888	2.14848	314	2.84611	2.26736	137	3.08868	2.27269	198	2.40587	1.95229	254	2.74849	2.18853	120	2.61784	1.93273	147
	7.66	3.14418	2.37256	165	3.84056	2.30428	299	2.9399	2.28961	140	2.92533	2.18853	201	2.28137	1.66939	242	2.42179	2.06306	121	2.3668	1.66355	141
		3.41572	2.13835	161	3.7732	2.46346	279	2.91834	2.2779	139	3.08219	2.10064	195	2.75285	2.15529	232	2.67941	2.04297	109	2.50806	1.67948	151
		3.07344	2.25694	151	3.3713	2.2718	279	3.06749	1.96682	132	3.45803	2.18288	200	2.693	2.08365	222	2.98876	2.04693	109	2.58053	2.01457	149
		3.6375	2.46248	147	3.81703	2.49747	292	3.75954	2.30951	139	3.16036	2.23419	192	2.85978	2.19892	231	3.5418	2.53559	112	2.43374	2.1823	141
	8	3.14822	2.13454	136	4.08521	2.41298	302	2.49248	1.6507	118	2.86964	2.06283	191	3.12763	2.22088	226	3.17648	2.19776	100	2.56227	1.67501	137
		3.85581	2.00205	130	4.09627	2.41261	295	3.04742	2.19184	131	3.13468	2.35238	187	3.24612	2.01869	231	2.69083	1.90116	96	2.64801	2.11159	142
		3.61789	1.99626	127	4.04355	2.25901	306	2.9123	2.36595	135	2.83136	2.08876	194	3.24004	2.06701	224	3.41365	2.61324	93	3.07668	2.18039	142
		3.77414	2.16222	125	4.10254	2.28307	322	3.34419	2.26992	132	2.92353	2.28973	178	3.3257	2.12092	210	3.16345	2.1059	93	3.51829	2.56979	126
	8.33	3.57357	2.14322	123	4.30197	2.4814	306	3.23853	2.27509	140	3.19199	2.12687	174	3.49654	2.29464	221	3.23038	2.26706	98	2.85936	2.06231	130
		3.88818	2.04677	122	4.36569	2.48521	314	3.01071	2.18682	136	3.2328	2.08355	179	2.77955	1.84881	221	3.4175	2.53833	90	3.13112	2.14647	123
		4.27138	2.06522	117	4.14568	2.54385	309	3.19253	2.24571	132	2.69567	2.04842	175	3.28045	2.20434	234	3.07383	2.40331	92	3.42835	2.02759	114
		3.82747	2.20134	112	3.94495	2.38646	309	3.03642	2.07159	135	3.09278	2.0027	175	3.67328	2.07201	240	3.27295	2.22987	97	3.37415	2.2228	134
	8.66	4.02889	1.95464	111	3.7722	2.35867	314	3.38032	1.99304	143	3.86004	2.00601	183	3.24868	2.11587	241	3.28284	2.46562	98	3.60007	2.38103	136
		4.13349	1.83496	108	3.76583	2.35322	305	3.78906	1.93597	145	3.41047	2.10574	174	3.38942	2.13779	265	3.57579	2.25492	94	3.56831	2.46545	137
		4.13384	1.79579	104	3.84534	2.04666	295	3.78696	1.79439	145	3.18577	1.93477	157	3.30544	2.22211	254	3.48589	2.50455	92	3.63912	2.35206	156
		4.54965	1.82343	104	3.66886	2.39401	304	3.54947	2.01126	150	2.64906	1.72835	167	3.46402	2.10528	256	3.76539	2.47945	98	3.32021	2.00719	151
	9	3.78118	2.05207	101	3.59121	2.16124	300	3.89524	2.12917	150	3.34788	1.67963	164	3.19559	1.98359	255	3.48855	2.5818	95	3.7241	1.94966	158
		3.87542	1.6721	101	4.0385	2.29776	308	4.01001	1.82562	149	3.41481	1.77813	173	3.22438	2.00802	264	3.93482	2.00811	97	3.94051	2.12378	174
		4.29891	1.8881	101	3.73978	2.19538	307	3.80097	1.8309	145	3.46177	1.85539	161	3.50863	1.90538	253	4.15613	2.15217	95	3.89609	2.2748	176
		4.24364	1.81357	95	4.27285	2.18828	306	3.75406	1.82509	151	3.65123	1.79306	163	4.00065	2.03496	266	3.80352	2.07401	90	3.19263	1.85827	176
	9.33	3.88064	1.73871	91	3.60395	2.24025	276	4.17613	2.01235	147	3.04648	1.69819	153	3.90166	1.97155	250	4.16757	2.31354	94	3.7885	1.82576	187
		4.54487	1.93983	93	4.19095	2.54664	275	4.38627	1.98883	155	3.49438	1.60127	146	3.41926	2.02468	252	4.0173	2.03421	86	3.59839	2.00122	190
		3.9895	1.89102	88	3.71374	2.18612	272	4.1184	2.08232	151	3.60401	1.82549	147	3.83121	2.10283	261	3.8327	2.45467	85	4.01644	1.85513	209
		4.33967	1.7449	91	3.76625	2.31442	270	4.12432	1.96328	156	3.66426	1.67171	146	3.91826	2.23455	282	3.2322	1.91312	84	3.96413	1.88124	193
	9.66	3.66058	1.80002	90	3.88169	2.16093	265	4.66301	2.32995	168	3.52725	1.74536	143	3.98358	1.9903	295	3.32839	2.09996	82	3.91767	2.14363	191
		3.97023	1.63273	92	4.36906	2.42973	269	3.93251	2.0506	155	3.66421	1.81206	148	3.62646	1.98087	287	3.50172	2.17478	67	3.7301	1.61905	203
		3.69945	1.63618	86	4.3646	2.43642	285	3.94819	2.10486	158	4.02949	1.79955	146	3.92386	2.15561	285	3.2869	2.02057	75	3.56415	1.71897	214
		3.7751	1.79003	86	4.3653	2.44785	274	3.95237	1.94268	150	3.73494	1.9327	139	3.89165	2.29257	286	3.47263	2.26815	64	3.81207	1.83844	219
	10	4.11186	2.10502	81	4.37012	2.37468	275	3.79117	1.91163	165	3.6136	2.04644	126	4.18835	2.05364	315	3.78049	2.48639	56	3.84451	1.81856	197
		3.70424	1.65502	82	4.26628	2.42134	264	3.82104	1.93012	159	3.58177	2.11237	132	3.97269	2.11553	307	3.96001	2.5161	46	4.35122	2.0785	187
		3.54466	2.03964	78	4.52479	2.53581	265	4.06242	1.75871	151	4.61406	2.10223	137	4.12636	2.02071	337	3.64034	2.18524	41	4.18285	2.00183	178
		4.05998	2.16866	76	4.44651	2.41746	261	4.11633	1.82123	142	4.34906	2.11018	139	3.94167	1.98904	337	3.46673	2.23208	34	3.99276	2.17295	192
	10.33	3.7989	2.27792	69	4.27037	2.32726	269	4.60984	2.21649	143	4.3721	2.272	138	3.92702	2.16496	320	3.36945	2.42855	41	3.69447	2.18953	198
		3.7124	2.22248	69	4.21101	2.36807	272	4.43278	1.98331	159	4.05962	2.37209	124	4.10227	2.29114	327	2.71559	1.89129	37	4.18051	2.04688	187
		3.5288	1.96619	71	4.37169	2.37139	280	4.57026	2.29004	154	4.28338	2.07039	121	4.03613	2.12349	337	3.52932	2.60637	32	4.36173	2.04606	191
		3.70028	2.11454	71	4.30096	2.56715	266	4.69275	2.47308	167	4.00217	2.07514	112	3.95108	2.27305	336	2.93143	2.25317	35	3.96335	2.20731	193
	10.66	3.97566	1.91848	70	4.46979	2.55881	243	4.04415	2.08331	175	4.53317	2.42786	112	3.77912	2.26557	333	3.16128	3.01719	30	4.03971	2.12743	176
		3.88587	2.34503	60	4.42664	2.5537	238	4.35522	2.42621	165	4.1385	2.32327	123	3.90327	2.17576	317	4.0844	3.0419	25	4.45809	2.14209	176
		3.89834	2.30001	57	4.36961	2.39417	235	3.94937	2.23534	151	4.34513	2.31781	149	3.8797	2.26851	310	3.64216	3.17765	24	3.91889	1.82649	181
		3.75366	2.17981	59	4.27816	2.12525	225	4.34086	2.45611	158	4.28657	2.65516	143	4.06288	2.32108	306	4.95301	3.25555	22	4.06836	1.9628	166
	11							4.31255	2.25196	182	3.88872	2.43975	80	3.84545	2.29753	317	4.49265	4.63728	11	4.11301	2.00018	178

## Sheet: Suppl Fig 6b
Suppl Fig 6b		20240909_Sumf1			20240917_Sumf1			20241009_Sumf1_2			20241016_Sumf1			20250411_1
		2.29504	1.98975	348	3.22459	1.82243	252	2.35639	1.96163	211	2.26134	1.95692	283	3.57769	2.63221	291
	7	2.30512	2.02092	363	2.90462	2.01192	250	2.02189	1.8245	210	2.69313	2.07067	267	3.44097	2.40679	286
		2.4407	2.01406	396	3.41342	2.14707	245	2.28245	1.89111	198	2.65012	2.10624	248	3.69395	2.85361	280
		2.54183	2.04818	398	3.39235	2.19054	241	2.48654	1.87292	192	2.70913	2.24011	239	3.45928	2.55061	275
		2.46867	2.10411	390	3.28085	2.18198	241	1.98625	1.72873	191	2.47925	2.18736	237	3.3031	2.42913	270
	7.33	2.83153	2.28266	370	3.19253	2.22699	225	2.89644	2.01031	193	2.88047	2.41391	239	3.3416	2.5117	264
		2.54294	2.14319	380	3.10276	2.14908	221	3.24324	2.07524	189	2.02373	1.89255	235	3.58418	2.53687	258
		2.39694	1.98957	400	2.92255	2.18444	226	3.33932	2.20319	183	2.35357	2.00384	228	3.28515	2.47111	253
		2.83621	2.16615	397	3.02512	2.176	218	2.63181	1.91565	179	1.8415	1.56111	223	3.42754	2.44126	245
	7.66	3.0909	2.08345	393	3.05161	2.15775	205	2.52937	2.06631	180	2.45614	1.98329	225	3.06271	2.33536	237
		3.447	2.21935	384	3.24345	2.14253	206	2.46745	2.01296	168	2.16033	1.81762	224	3.28663	2.38204	232
		3.45472	2.28784	388	3.22202	2.16773	209	2.51784	2.02886	169	2.16328	1.94991	215	3.04674	2.21946	229
		3.4974	2.07705	385	3.32329	2.60463	215	2.92615	1.92361	163	2.28184	2.14566	219	3.27861	2.52361	225
	8	3.38487	2.05167	387	3.35353	2.17559	223	3.30355	2.09277	162	2.48824	2.21119	195	3.7956	2.58383	217
		3.63465	2.17022	362	3.36579	2.37471	217	3.28594	1.75268	150	2.45592	2.15195	209	3.78995	2.35385	216
		3.769	2.18709	360	2.94915	2.16523	206	3.39307	1.95822	161	2.60271	2.19741	194	3.51247	2.2996	211
		3.65915	2.15549	343	3.16881	2.2725	203	3.23104	1.98386	153	2.13753	1.96944	194	3.65126	2.26455	211
	8.33	3.862	2.24501	348	2.89408	2.44408	207	2.86022	1.90746	142	2.06531	1.89488	193	3.44105	2.15102	206
		3.89568	2.1024	343	2.77826	2.31861	198	2.86365	1.76388	136	2.47079	2.02647	189	3.66482	2.47335	206
		3.71363	2.10721	333	2.99788	2.08562	201	3.12342	1.93078	133	3.37799	2.42334	175	3.35471	2.19783	204
		3.92555	2.33038	343	2.74248	2.06481	216	3.62345	2.256	131	3.40909	2.3367	167	3.51127	2.25312	203
	8.66	3.57613	2.11909	337	2.70647	2.19153	223	3.17974	1.70811	142	3.32073	2.40897	177	3.328	2.23861	200
		4.10109	2.20679	366	2.48437	2.10471	232	3.09129	1.91986	142	2.97532	2.07224	172	3.4035	2.07591	198
		3.95943	2.24593	347	2.91113	2.27425	205	3.3404	1.76467	140	3.12054	2.25643	160	2.97652	2.22726	193
		3.35384	2.12933	371	2.78454	1.83174	196	3.23916	2.14264	142	3.39475	2.30211	162	2.60602	2.10021	194
	9	3.51177	2.2377	367	2.95825	1.83142	209	3.42396	1.80582	135	3.23875	2.06039	154	2.58931	2.06951	191
		3.56399	2.02959	382	3.01476	1.94432	229	3.03615	2.1231	135	3.12633	2.42324	163	2.74755	2.14204	186
		3.7602	2.02458	381	3.01243	1.98729	222	2.96286	1.90875	143	3.12889	2.31175	164	2.73639	1.84092	185
		3.79328	2.2601	388	3.18297	1.88993	216	3.09239	1.80536	142	2.9422	1.90606	175	2.70106	2.25115	179
	9.33	4.15695	2.28352	377	3.31763	1.85794	215	2.7906	1.9369	145	2.47907	1.55775	168	2.78175	2.20166	180
		3.71318	2.09419	371	3.10837	1.90545	216	3.06623	1.98375	149	2.21234	1.70907	158	2.94638	2.1944	172
		3.85421	2.20859	375	3.15346	1.76439	236	2.95487	1.80715	159	2.97923	2.0326	165	2.85667	2.14666	169
		3.91213	2.24247	372	3.32702	1.9789	233	3.52712	1.99239	161	2.65981	1.86556	164	2.98567	2.10153	161
	9.66	4.01201	2.22762	367	3.16895	2.11447	234	3.51227	1.7768	166	2.3048	1.94099	164	3.26415	2.14947	154
		4.25901	2.20739	375	3.13875	1.8434	248	3.41864	1.84987	165	1.90976	1.71842	166	3.25914	2.05877	146
		4.16338	2.33123	380	3.46617	1.9103	220	3.21319	1.59295	159	2.27233	1.76939	163	3.11408	2.44253	137
		3.80627	2.17919	367	3.14021	1.87799	230	3.26195	1.78578	171	2.21433	1.79519	156	3.41715	2.47519	128
	10	3.75937	2.20587	364	3.09269	1.8221	232	3.30462	1.83168	191	2.34712	1.69356	149	3.58663	2.40083	108
		3.69835	2.3094	351	2.91582	1.93087	224	3.53224	1.8474	176	2.406	1.77765	144	3.3439	2.52383	86
		3.86086	2.43774	349	3.35279	2.27411	232	3.21422	1.80594	174	2.2801	1.8618	156	3.334	2.32547	69
		3.76138	2.35946	330	3.14225	1.97772	212	3.66527	1.75992	166	2.49312	2.03846	142	3.47166	2.75578	53
	10.33	3.63993	2.27773	315	3.25856	1.74322	225	3.98843	2.11584	174	2.27782	1.69932	140	4.10561	3.13593	37
		3.98147	2.27134	308	2.99871	1.94719	242	3.89765	1.84514	188	2.70123	1.85546	141	3.84629	2.608	33
		3.84461	2.38504	313	3.15415	1.91475	221	4.0992	1.97806	186	2.72608	1.82845	134	5.330338847*	3.689137947*	33*
		4.01858	2.65331	304	3.46159	1.82655	228	4.00025	1.89261	203	2.47622	1.56799	134	5.966256521*	3.186309164*	33*
	10.66	3.86411	2.33966	294	3.58055	2.07591	246	4.24819	2.00066	180	3.04783	1.89324	131	6.492914671*	2.828282905*	31*
		3.91002	2.49655	277	3.66043	2.03921	223	3.67581	2.0552	168	3.05413	2.30462	131	4.425107664*	2.243892888*	30*
		4.08569	2.5154	274	3.22489	2.00982	207	3.90925	2.05056	181	2.82578	1.98197	136	2.605496553*	1.783541385*	26*
		4.08991	2.49577	266	3.93585	1.9728	211	4.09466	2.12922	189	2.94134	1.93857	123	2.241897048*	1.516072409*	26*
	11							4.06178	2.38208	175				1.64873035*	1.225382545*	25*

## Sheet: Suppl Fig 6c
Suppl Fig 6c		20241018_Sumf2_3			20241018_Sumf2_2			20241028_Sumf2			20241028_Sumf2_2			20241122_Sumf2_2
		3.45122	1.7692	457	3.54542	2.37706	245	3.11724	2.32452	341	2.59375	2.19874	608	3.47156	2.27647	312
	7	3.66382	1.87497	439	3.51455	2.47768	251	2.88153	2.24156	366	2.44148	2.00408	622	3.75116	2.52188	304
		3.78408	1.89117	420	4.32311	2.66122	264	2.7776	2.22308	382	2.60875	2.06582	673	3.13523	2.50245	299
		3.75195	1.96019	397	3.87196	2.56628	259	2.5941	1.96729	405	2.42569	2.01596	656	3.16076	2.29041	287
		3.32205	2.25821	377	3.8487	2.61167	266	2.31726	2.06178	417	2.52598	2.0896	626	3.45858	2.47795	288
	7.33	3.44923	1.78564	358	3.45188	2.27817	268	2.01912	1.91409	438	2.56493	2.11809	594	3.24097	2.6151	275
		3.71892	2.01101	332	4.04419	2.44264	273	2.59346	2.38369	436	2.95195	2.26675	572	3.04436	2.39199	269
		4.11933	2.4117	329	3.79695	2.31532	285	3.12679	2.53152	396	2.8205	2.20114	531	3.08451	2.53432	278
		4.18455	2.45863	316	4.06193	2.66003	289	3.43917	2.43077	367	2.87651	2.19653	514	2.94748	2.32476	274
	7.66	3.54938	2.35971	306	3.5401	2.63409	286	3.65733	2.36759	334	3.39274	2.23482	504	3.16311	2.57681	290
		3.76742	2.12293	289	3.70633	2.6861	309	3.78222	2.37457	331	3.09436	2.35615	477	2.96339	2.49388	294
		4.15695	2.31944	278	4.25741	2.69569	320	3.63298	2.32666	327	3.87164	2.49703	465	2.92527	2.38889	309
		3.94406	2.10288	271	4.71909	2.84921	321	3.60802	2.36382	315	3.66762	2.49528	460	3.19605	2.2747	317
	8	4.4432	2.36507	250	4.1601	2.54081	365	3.48258	2.13486	329	3.58352	2.40207	459	3.41188	2.44697	366
		4.34676	2.35275	259	4.24939	2.5238	336	3.79385	2.07791	317	3.61547	2.51291	472	3.28054	2.21081	372
		4.23029	2.12117	249	4.46802	2.43389	317	3.89429	2.13747	310	3.70522	2.45767	462	3.64519	2.27127	376
		4.17834	2.32696	243	4.14847	2.43108	309	3.961	2.06439	289	3.83454	2.65976	471	3.91749	2.33025	452
	8.33	4.42729	2.35125	240	4.40166	2.55625	302	3.59789	1.93398	279	3.67663	2.36884	464	3.65326	2.23708	467
		4.05358	2.46965	248	4.23951	2.42525	292	3.52361	2.05159	282	3.48513	2.38085	477	3.84112	2.28869	492
		4.37428	2.28938	259	4.293	2.39711	285	3.6538	1.92566	284	3.54073	2.31971	482	3.7079	2.08358	500
		3.92003	2.32301	264	4.4247	2.37433	281	3.67865	2.1147	285	3.5947	2.4653	499	4.03095	2.01036	494
	8.66	4.12021	2.26802	282	4.17773	2.22125	274	3.95002	1.86566	285	3.37085	2.41459	494	4.17562	2.09138	480
		4.03314	2.3664	294	3.94851	2.27233	268	3.86609	2.13525	268	3.32761	2.28562	491	4.39723	2.17223	481
		3.96804	2.21848	280	4.40845	2.1108	256	3.27194	2.02536	268	3.22111	2.17745	483	4.16254	2.19813	484
		4.68147	2.50156	281	4.36369	2.16533	249	3.4375	2.04346	259	3.06531	2.18055	491	4.17363	2.12142	531
	9	4.48646	2.4653	283	4.18037	2.00663	234	3.25911	1.82937	269	3.2167	2.42681	492	4.2016	2.11588	550
		4.41756	2.11538	281	4.35486	2.31104	234	3.35465	2.20328	267	3.05561	2.19293	489	4.39131	2.22308	559
		4.38247	2.47044	259	4.06691	2.03573	229	3.25663	2.17625	258	3.1438	2.26314	497	4.31257	2.27429	557
		4.38991	2.41004	267	4.23038	2.24002	234	3.40148	2.14791	274	3.39096	2.26746	514	4.35104	2.45942	571
	9.33	4.7042	2.35479	260	4.28832	2.01598	228	3.08202	1.86224	262	2.98213	2.15563	503	4.35472	2.30251	625
		4.91258	2.39206	247	4.22888	2.11798	233	2.80672	2.12774	255	3.26506	2.37159	497	4.43468	2.36209	653
		5.05344	2.44707	237	4.35228	2.35038	235	3.43112	1.96474	256	3.23787	2.28009	501	4.34256	2.32346	624
		5.18768	2.69915	220	4.35766	2.2738	223	3.83889	2.07191	258	3.49392	2.56804	504	4.39188	2.29656	639
	9.66	5.0093	2.82866	215	4.55186	2.2961	215	3.78825	1.79542	265	3.55349	2.36241	516	3.97914	2.26528	626
		4.7494	2.60679	207	4.4726	2.39039	219	3.63445	1.72573	278	3.38095	2.24267	508	4.10735	2.23951	602
		4.63784	2.54136	205	4.78263	2.12791	219	4.10727	1.96729	265	3.48151	2.26442	504	4.23587	2.41814	598
		5.41847	2.80192	203	4.34556	2.12667	222	4.08981	2.00885	263	3.63221	2.28711	494	4.49656	2.43028	593
	10	5.34391	2.72785	215	4.26143	2.17639	220	3.81492	2.04019	276	3.49636	2.46796	511	4.39463	2.43297	605
		5.20681	2.86953	222	3.54468	1.85705	208	3.57058	2.044	270	3.86579	2.6189	495	4.20867	2.33672	585
		5.16332	2.90458	199	4.33363	1.90545	222	4.08202	2.25746	287	3.66805	2.49594	501	4.26179	2.52908	568
		4.96147	2.50919	199	3.85957	2.12536	215	4.30582	2.14462	291	3.54079	2.28914	497	4.08235	2.42692	550
	10.33	5.03559	2.97903	208	3.77304	2.18462	216	4.14124	2.06824	261	3.87517	2.46543	518	4.39069	2.52023	542
		5.24632	2.8354	197	3.8225	1.9593	207	4.3497	2.35752	252	3.87082	2.42864	519	4.36012	2.36845	509
		5.25052	2.93822	186	4.18238	1.95386	201	3.91268	1.90235	261	3.73487	2.38783	498	4.27165	2.71194	519
		4.69609	2.6869	173	3.99083	1.91663	209	3.93809	2.07031	260	3.77688	2.48794	512	4.28244	2.50242	573
	10.66	5.04133	2.80212	175	3.64806	1.99112	205	3.88354	1.91373	238	3.94934	2.57578	490	4.28926	2.47935	591
		4.61462	2.70904	163	4.18138	2.00343	219	3.97798	2.03304	246	3.7074	2.39073	502	4.25847	2.42974	572
		5.54897	2.76341	162	3.80429	2.27781	219	4.15494	1.86089	249	3.8854	2.38292	479	4.55845	2.60955	554
		5.03461	2.86235	149	4.0899	2.28729	215	4.04235	1.77355	265	4.0999	2.31295	478	4.38567	2.54923	530

[truncated: 12 more sheets: Suppl Fig 6d, Suppl Fig 6e, Suppl Fig 6f, Suppl Fig 6g, Suppl Fig 6h, Suppl Fig 6i, Suppl Fig 6j, Suppl Fig 6k, Suppl Fig 7, Suppl Fig 8c,e, Suppl Fig 8g, Suppl Fig 9b]
